# Supplementary material for: Experimentally Validated Ab Initio Crystal Structure Prediction of Novel Metal–Organic Framework Materials
Source: J Am Chem Soc. 2023 Jan 31;145(6):3515–25. doi: 10.1021/jacs.2c12095 (PMC9936577; doi:10.1021/jacs.2c12095)
Supplement: Supplementary file 2 — ja2c12095_si_002.cif [file ja2c12095_si_002.cif]

data_CuAIm_76_P41_zp0vgTW5
_symmetry_cell_setting           tetragonal
_symmetry_space_group_name_H-M   'P 41'
_symmetry_Int_Tables_number      76
_space_group_name_Hall           'P 4w'
loop_
_symmetry_equiv_pos_site_id
_symmetry_equiv_pos_as_xyz
1 x,y,z
2 -y,x,1/4+z
3 -x,-y,1/2+z
4 y,-x,3/4+z
_cell_length_a                   7.4540
_cell_length_b                   7.4540
_cell_length_c                   18.1475
_cell_angle_alpha                90
_cell_angle_beta                 90
_cell_angle_gamma                90
_cell_volume                     1008.31
loop_
_atom_site_label
_atom_site_type_symbol
_atom_site_fract_x
_atom_site_fract_y
_atom_site_fract_z
_atom_site_U_iso_or_equiv
_atom_site_thermal_displace_type
Cu Cu 0.28346 1.78652 -2.39677 0.0500 Uiso
N N 0.35121 1.62294 -2.31686 0.0500 Uiso
N1 N 0.17773 1.96714 -2.33124 0.0500 Uiso
N N 0.33428 1.45056 -2.21606 0.0500 Uiso
N N 0.12846 2.1423 -2.23285 0.0500 Uiso
C C 0.24512 1.56573 -2.26072 0.0500 Uiso
C1 C 0.51365 1.54137 -2.30695 0.0500 Uiso
H H 0.62536 1.56446 -2.34411 0.0600 Uiso
C C 0.50302 1.43516 -2.24468 0.0500 Uiso
H H 0.60196 1.34787 -2.2196 0.0600 Uiso
C C 0.06512 1.61489 -2.24837 0.0500 Uiso
C C -0.08958 1.65421 -2.23477 0.0500 Uiso
H1 H -0.22854 1.68436 -2.22631 0.0600 Uiso
C C 0.2455 2.02967 -2.2667 0.0500 Uiso
C C -0.01948 2.15018 -2.27711 0.0500 Uiso
H H -0.13461 2.23288 -2.26364 0.0600 Uiso
C C 0.01028 2.0412 -2.3376 0.0500 Uiso
H H -0.07837 2.00816 -2.38312 0.0600 Uiso
C C 0.41399 1.99026 -2.23509 0.0500 Uiso
C C 0.55357 1.96885 -2.20155 0.0500 Uiso
H H 0.67692 1.95789 -2.1715 0.0600 Uiso

#END
data_CuAIm_76_P41_uHoYeZiD
_symmetry_cell_setting           tetragonal
_symmetry_space_group_name_H-M   'P 41'
_symmetry_Int_Tables_number      76
_space_group_name_Hall           'P 4w'
loop_
_symmetry_equiv_pos_site_id
_symmetry_equiv_pos_as_xyz
1 x,y,z
2 -y,x,1/4+z
3 -x,-y,1/2+z
4 y,-x,3/4+z
_cell_length_a                   7.5237
_cell_length_b                   7.5237
_cell_length_c                   18.0611
_cell_angle_alpha                90
_cell_angle_beta                 90
_cell_angle_gamma                90
_cell_volume                     1022.37
loop_
_atom_site_label
_atom_site_type_symbol
_atom_site_fract_x
_atom_site_fract_y
_atom_site_fract_z
_atom_site_U_iso_or_equiv
_atom_site_thermal_displace_type
Cu Cu 0.2807 0.2199 1.21422 0.0500 Uiso
N N 0.36656 0.04697 1.13962 0.0500 Uiso
N1 N 0.47036 0.15499 1.284 0.0500 Uiso
N N 0.32734 -0.12204 1.03867 0.0500 Uiso
N N 0.64753 0.16155 1.38356 0.0500 Uiso
C C 0.25354 -0.0623 1.10266 0.0500 Uiso
C1 C 0.51737 0.05585 1.09773 0.0500 Uiso
H H 0.62935 0.13718 1.11425 0.0600 Uiso
C C 0.49371 -0.04877 1.03567 0.0500 Uiso
H H 0.58458 -0.07604 0.99054 0.0600 Uiso
C C 0.08173 -0.10088 1.12964 0.0500 Uiso
C C -0.06362 -0.1251 1.15733 0.0500 Uiso
H1 H -0.19328 -0.14093 1.18088 0.0600 Uiso
C C 0.53312 0.25497 1.34087 0.0500 Uiso
C C 0.65815 -0.00394 1.35301 0.0500 Uiso
H H 0.74239 -0.10582 1.37672 0.0600 Uiso
C C 0.54905 -0.00819 1.29149 0.0500 Uiso
H H 0.52 -0.11648 1.25376 0.0600 Uiso
C C 0.48877 0.43299 1.35633 0.0500 Uiso
C C 0.45545 0.58555 1.37346 0.0500 Uiso
H H 0.42973 0.72237 1.38589 0.0600 Uiso

#END
data_CuAIm_14_P21_c_qIJDF6US
_symmetry_cell_setting           monoclinic
_symmetry_space_group_name_H-M   'P 21/c'
_symmetry_Int_Tables_number      14
_space_group_name_Hall           '-P 2ybc'
loop_
_symmetry_equiv_pos_site_id
_symmetry_equiv_pos_as_xyz
1 x,y,z
2 -x,1/2+y,1/2-z
3 -x,-y,-z
4 x,1/2-y,1/2+z
_cell_length_a                   13.3965
_cell_length_b                   7.8101
_cell_length_c                   8.9769
_cell_angle_alpha                90
_cell_angle_beta                 90.123
_cell_angle_gamma                90
_cell_volume                     939.233
loop_
_atom_site_label
_atom_site_type_symbol
_atom_site_fract_x
_atom_site_fract_y
_atom_site_fract_z
_atom_site_U_iso_or_equiv
_atom_site_thermal_displace_type
Cu Cu 1.2506 -1.00055 0.88372 0.0500 Uiso
N N 1.19308 -0.85814 1.04826 0.0500 Uiso
N1 N 1.2014 -0.66806 1.23531 0.0500 Uiso
N3 N 1.29988 -1.16787 0.73544 0.0500 Uiso
N N 1.30822 -1.35704 0.54793 0.0500 Uiso
C C 1.24588 -0.72783 1.10987 0.0500 Uiso
C1 C 1.11709 -0.76525 1.25273 0.0500 Uiso
H H 1.06639 -0.74786 1.34538 0.0600 Uiso
C C 1.11231 -0.88279 1.13795 0.0500 Uiso
H H 1.05783 -0.98247 1.11653 0.0600 Uiso
C C 1.33644 -0.67341 1.04577 0.0500 Uiso
C C 1.41247 -0.64265 0.97723 0.0500 Uiso
H1 H 1.47981 -0.61787 0.91722 0.0600 Uiso
C C 1.25503 -1.22784 0.61015 0.0500 Uiso
C C 1.38481 -1.26362 0.75217 0.0500 Uiso
H H 1.43572 -1.24541 0.84476 0.0600 Uiso
C C 1.38964 -1.38067 0.637 0.0500 Uiso
H H 1.44445 -1.47962 0.61497 0.0600 Uiso
C C 1.16378 -1.17448 0.5471 0.0500 Uiso
C C 1.08699 -1.14454 0.47969 0.0500 Uiso
H H 1.01929 -1.12034 0.41986 0.0600 Uiso

#END
data_CuAIm_76_P41_zp0vgTW5_cij__2__4
_symmetry_cell_setting           monoclinic
_symmetry_space_group_name_H-M   'P 21'
_symmetry_Int_Tables_number      4
_space_group_name_Hall           'P 2yb'
loop_
_symmetry_equiv_pos_site_id
_symmetry_equiv_pos_as_xyz
1 x,y,z
2 -x,1/2+y,-z
_cell_length_a                   7.7508
_cell_length_b                   16.8090
_cell_length_c                   7.8135
_cell_angle_alpha                90
_cell_angle_beta                 104.074
_cell_angle_gamma                90
_cell_volume                     987.411
loop_
_atom_site_label
_atom_site_type_symbol
_atom_site_fract_x
_atom_site_fract_y
_atom_site_fract_z
_atom_site_U_iso_or_equiv
_atom_site_thermal_displace_type
Cu Cu 0.1818 0.35385 0.77482 0.0500 Uiso
Cu1 Cu 0.37322 0.10304 0.33137 0.0500 Uiso
N N 0.406 0.18295 0.51632 0.0500 Uiso
N1 N 0.34278 0.27789 0.69223 0.0500 Uiso
N3 N 0.40784 0.54214 0.56573 0.0500 Uiso
N N 0.26153 0.43585 0.63199 0.0500 Uiso
N N 0.23638 0.17135 1.14076 0.0500 Uiso
N N 0.15451 0.27219 0.95004 0.0500 Uiso
N N -0.02793 0.41536 0.80687 0.0500 Uiso
N N -0.24913 0.50463 0.77289 0.0500 Uiso
C C 0.27511 0.2264 0.55959 0.0500 Uiso
C1 C 0.52262 0.26765 0.73383 0.0500 Uiso
H H 0.61013 0.30244 0.83619 0.0600 Uiso
C3 C 0.09186 0.22148 0.47888 0.0500 Uiso
C C 0.56141 0.2087 0.625 0.0500 Uiso
H1 H 0.68735 0.18369 0.61427 0.0600 Uiso
C C -0.0663 0.21937 0.40907 0.0500 Uiso
H H -0.20482 0.21753 0.34344 0.0600 Uiso
C C 0.33556 0.50671 0.68884 0.0500 Uiso
C C 0.377 0.49099 0.42561 0.0500 Uiso
H3 H 0.42332 0.50273 0.30794 0.0600 Uiso
C C 0.28634 0.42583 0.46606 0.0500 Uiso
H H 0.23858 0.37361 0.38768 0.0600 Uiso
C C 0.34886 0.54166 0.85545 0.0500 Uiso
C C 0.37259 0.57771 0.99421 0.0500 Uiso
H H 0.39317 0.61191 1.11344 0.0600 Uiso
C C 0.28204 0.24396 1.08822 0.0500 Uiso
C C 0.02395 0.21564 0.91508 0.0500 Uiso
H H -0.09382 0.22291 0.80865 0.0600 Uiso
C C 0.07378 0.15374 1.03253 0.0500 Uiso
H H 0.00206 0.09993 1.04804 0.0600 Uiso
C C 0.43653 0.2878 1.1664 0.0500 Uiso
C C 0.56178 0.33053 1.23175 0.0500 Uiso
H H 0.66958 0.36866 1.29488 0.0600 Uiso
C C -0.12681 0.47063 0.69804 0.0500 Uiso
C C -0.22928 0.46959 0.93396 0.0500 Uiso
H H -0.31413 0.48545 1.0204 0.0600 Uiso
C C -0.09272 0.41479 0.95539 0.0500 Uiso
H H -0.03815 0.37567 1.06559 0.0600 Uiso
C C -0.11371 0.49198 0.5271 0.0500 Uiso
C C -0.11058 0.51427 0.38007 0.0500 Uiso
H H -0.09909 0.53554 0.25418 0.0600 Uiso

#END
data_CuAIm_144_P31_dZhj1lDZ
_symmetry_space_group_name_H-M   Unknown
_symmetry_Int_Tables_number      0
_space_group_name_Hall           'P 31'
loop_
_symmetry_equiv_pos_site_id
_symmetry_equiv_pos_as_xyz
1 x,y,z
2 -y,x-y,0.33333+z
3 -x+y,-x,0.66667+z
_cell_length_a                   7.8252
_cell_length_b                   7.8252
_cell_length_c                   13.5170
_cell_angle_alpha                90
_cell_angle_beta                 90
_cell_angle_gamma                120
_cell_volume                     716.806
loop_
_atom_site_label
_atom_site_type_symbol
_atom_site_fract_x
_atom_site_fract_y
_atom_site_fract_z
_atom_site_U_iso_or_equiv
_atom_site_thermal_displace_type
Cu Cu 1.11334 0.33887 -0.35068 0.0500 Uiso
N N 0.95057 0.09452 -0.27206 0.0500 Uiso
N1 N 1.22945 0.586 -0.43166 0.0500 Uiso
N N 0.80919 -0.11427 -0.14415 0.0500 Uiso
N N 1.27459 0.76264 -0.56932 0.0500 Uiso
C C 0.88455 0.07437 -0.17674 0.0500 Uiso
C1 C 0.9142 -0.08938 -0.29957 0.0500 Uiso
H H 0.95187 -0.11932 -0.37215 0.0600 Uiso
C C 0.82717 -0.21733 -0.22125 0.0500 Uiso
H H 0.77527 -0.37427 -0.21619 0.0600 Uiso
C C 0.88761 0.22468 -0.11799 0.0500 Uiso
C C 0.88371 0.34959 -0.06625 0.0500 Uiso
H1 H 0.88208 0.46321 -0.02298 0.0600 Uiso
C C 1.1424 0.643 -0.50059 0.0500 Uiso
C C 1.45191 0.78252 -0.54282 0.0500 Uiso
H H 1.58559 0.87226 -0.58479 0.0600 Uiso
C C 1.42467 0.67605 -0.45706 0.0500 Uiso
H H 1.5315 0.66224 -0.41177 0.0600 Uiso
C C 0.94094 0.58492 -0.50131 0.0500 Uiso
C C 0.76672 0.53372 -0.50307 0.0500 Uiso
H H 0.61335 0.48815 -0.50453 0.0600 Uiso

#END
data_CuAIm_7_Pc_EUPJ27Tc
_symmetry_cell_setting           monoclinic
_symmetry_space_group_name_H-M   'P c'
_symmetry_Int_Tables_number      7
_space_group_name_Hall           'P -2yc'
loop_
_symmetry_equiv_pos_site_id
_symmetry_equiv_pos_as_xyz
1 x,y,z
2 x,-y,1/2+z
_cell_length_a                   7.4482
_cell_length_b                   7.6314
_cell_length_c                   9.1722
_cell_angle_alpha                90
_cell_angle_beta                 101.904
_cell_angle_gamma                90
_cell_volume                     510.138
loop_
_atom_site_label
_atom_site_type_symbol
_atom_site_fract_x
_atom_site_fract_y
_atom_site_fract_z
_atom_site_U_iso_or_equiv
_atom_site_thermal_displace_type
Cu Cu 0.07804 -0.25029 0.67992 0.0500 Uiso
N N 0.15735 -0.07326 0.54899 0.0500 Uiso
N1 N -0.02266 -0.40506 0.81944 0.0500 Uiso
N N 0.1809 0.1051 0.35944 0.0500 Uiso
N N -0.00423 -0.58122 1.01718 0.0500 Uiso
C C 0.07998 -0.02152 0.40845 0.0500 Uiso
C1 C 0.31375 0.0238 0.5894 0.0500 Uiso
H H 0.40179 0.01005 0.69856 0.0600 Uiso
C C 0.32818 0.1341 0.47283 0.0500 Uiso
H H 0.42931 0.23377 0.46394 0.0600 Uiso
C C -0.08503 -0.08317 0.31912 0.0500 Uiso
C C -0.22349 -0.12695 0.23181 0.0500 Uiso
H1 H -0.34134 -0.16737 0.15164 0.0600 Uiso
C C 0.07972 -0.52683 0.90698 0.0500 Uiso
C C -0.16567 -0.49112 0.99735 0.0500 Uiso
H H -0.25984 -0.50836 1.07175 0.0600 Uiso
C C -0.17745 -0.38252 0.87523 0.0500 Uiso
H H -0.28372 -0.2901 0.82657 0.0600 Uiso
C C 0.25233 -0.58498 0.88612 0.0500 Uiso
C C 0.40039 -0.635 0.8665 0.0500 Uiso
H H 0.53185 -0.67947 0.85185 0.0600 Uiso

#END
data_CuAIm_43_Fdd2_YLwy43U2
_symmetry_cell_setting           orthorhombic
_symmetry_space_group_name_H-M   'F d d 2'
_symmetry_Int_Tables_number      43
_space_group_name_Hall           'F 2 -2d'
loop_
_symmetry_equiv_pos_site_id
_symmetry_equiv_pos_as_xyz
1 x,y,z
2 -x,-y,z
3 1/4-x,1/4+y,1/4+z
4 3/4+x,3/4-y,1/4+z
5 x,1/2+y,1/2+z
6 -x,1/2-y,1/2+z
7 1/4-x,3/4+y,3/4+z
8 3/4+x,1/4-y,3/4+z
9 1/2+x,y,1/2+z
10 1/2-x,-y,1/2+z
11 3/4-x,1/4+y,3/4+z
12 1/4+x,3/4-y,3/4+z
13 1/2+x,1/2+y,z
14 1/2-x,1/2-y,z
15 3/4-x,3/4+y,1/4+z
16 1/4+x,1/4-y,1/4+z
_cell_length_a                   8.4640
_cell_length_b                   8.5980
_cell_length_c                   28.9661
_cell_angle_alpha                90
_cell_angle_beta                 90
_cell_angle_gamma                90
_cell_volume                     2107.96
loop_
_atom_site_label
_atom_site_type_symbol
_atom_site_fract_x
_atom_site_fract_y
_atom_site_fract_z
_atom_site_U_iso_or_equiv
_atom_site_thermal_displace_type
Cu Cu 0 1 0.0427 0.0500 Uiso
N N -0.15876 0.84388 0.06035 0.0500 Uiso
N1 N 0.15868 0.84385 0.02519 0.0500 Uiso
C C 0.25 0.75 0.05173 0.0500 Uiso
C1 C 0.25 0.75 0.10045 0.0500 Uiso
C C 0.19394 0.80842 -0.01955 0.0500 Uiso
H H 0.13827 0.86837 -0.04812 0.0600 Uiso
C C 0.25 0.75 0.14243 0.0500 Uiso
H H 0.25 0.75 0.17941 0.0600 Uiso
C C -0.25 0.75 0.03382 0.0500 Uiso
C C -0.19378 0.80825 0.1051 0.0500 Uiso
H2 H -0.13797 0.86835 0.13361 0.0600 Uiso
C C -0.25 0.75 -0.01482 0.0500 Uiso
C C -0.25 0.75 -0.05679 0.0500 Uiso
H H -0.25 0.75 -0.09377 0.0600 Uiso

#END
data_CuAIm_76_P41_4FSNibK3
_symmetry_cell_setting           tetragonal
_symmetry_space_group_name_H-M   'P 41'
_symmetry_Int_Tables_number      76
_space_group_name_Hall           'P 4w'
loop_
_symmetry_equiv_pos_site_id
_symmetry_equiv_pos_as_xyz
1 x,y,z
2 -y,x,1/4+z
3 -x,-y,1/2+z
4 y,-x,3/4+z
_cell_length_a                   11.1036
_cell_length_b                   11.1036
_cell_length_c                   8.1690
_cell_angle_alpha                90
_cell_angle_beta                 90
_cell_angle_gamma                90
_cell_volume                     1007.16
loop_
_atom_site_label
_atom_site_type_symbol
_atom_site_fract_x
_atom_site_fract_y
_atom_site_fract_z
_atom_site_U_iso_or_equiv
_atom_site_thermal_displace_type
Cu Cu 0.71291 -0.21215 0.35378 0.0500 Uiso
N N 0.53672 -0.23312 0.34991 0.0500 Uiso
N1 N 0.71901 -0.03352 0.3524 0.0500 Uiso
N N 0.35144 -0.25734 0.45551 0.0500 Uiso
N N 0.76014 0.15046 0.25377 0.0500 Uiso
C C 0.46647 -0.22221 0.48575 0.0500 Uiso
C1 C 0.46304 -0.27597 0.2295 0.0500 Uiso
H H 0.49493 -0.29434 0.10669 0.0600 Uiso
C C 0.3493 -0.29084 0.29456 0.0500 Uiso
H H 0.26723 -0.32115 0.23564 0.0600 Uiso
C C 0.50852 -0.17778 0.63674 0.0500 Uiso
C C 0.54368 -0.1364 0.76595 0.0500 Uiso
H1 H 0.57397 -0.09392 0.87625 0.0600 Uiso
C C 0.75686 0.03084 0.22039 0.0500 Uiso
C C 0.72233 0.16237 0.41174 0.0500 Uiso
H H 0.71443 0.25005 0.4688 0.0600 Uiso
C C 0.697 0.04895 0.47301 0.0500 Uiso
H H 0.66458 0.02273 0.59298 0.0600 Uiso
C C 0.79015 -0.01664 0.06726 0.0500 Uiso
C C 0.82199 -0.04905 -0.06798 0.0500 Uiso
H H 0.85279 -0.08045 -0.18455 0.0600 Uiso

#END
data_CuAIm_9_Cc_Ky2YQ1db
_symmetry_cell_setting           monoclinic
_symmetry_space_group_name_H-M   'C c'
_symmetry_Int_Tables_number      9
_space_group_name_Hall           'C -2yc'
loop_
_symmetry_equiv_pos_site_id
_symmetry_equiv_pos_as_xyz
1 x,y,z
2 x,-y,1/2+z
3 1/2+x,1/2+y,z
4 1/2+x,1/2-y,1/2+z
_cell_length_a                   13.5808
_cell_length_b                   6.0646
_cell_length_c                   12.1185
_cell_angle_alpha                90
_cell_angle_beta                 98.565
_cell_angle_gamma                90
_cell_volume                     986.974
loop_
_atom_site_label
_atom_site_type_symbol
_atom_site_fract_x
_atom_site_fract_y
_atom_site_fract_z
_atom_site_U_iso_or_equiv
_atom_site_thermal_displace_type
Cu Cu -0.01607 0.02136 0.78529 0.0500 Uiso
N N 0.02626 0.01646 0.63486 0.0500 Uiso
N1 N -0.05771 0.33474 0.78348 0.0500 Uiso
N N 0.02406 -0.02059 0.4503 0.0500 Uiso
N N -0.05837 0.70536 0.7839 0.0500 Uiso
C C -0.03175 -0.00789 0.5343 0.0500 Uiso
C1 C 0.12218 0.01916 0.61363 0.0500 Uiso
H H 0.18564 0.03581 0.67881 0.0600 Uiso
C C 0.12106 -0.0044 0.50012 0.0500 Uiso
H H 0.18336 -0.01287 0.45371 0.0600 Uiso
C C -0.1365 -0.0183 0.51816 0.0500 Uiso
C C -0.22678 -0.02794 0.49798 0.0500 Uiso
H1 H -0.30621 -0.03973 0.48083 0.0600 Uiso
C C -0.00641 0.52052 0.76601 0.0500 Uiso
C C -0.1456 0.63284 0.81494 0.0500 Uiso
H H -0.20191 0.74573 0.83586 0.0600 Uiso
C C -0.14509 0.40522 0.81482 0.0500 Uiso
H H -0.20062 0.29119 0.83606 0.0600 Uiso
C C 0.08969 0.5234 0.73667 0.0500 Uiso
C C 0.1734 0.53129 0.71308 0.0500 Uiso
H H 0.24365 0.53827 0.68329 0.0600 Uiso

#END
data_CuAIm_19_P212121_gOJjeJNd
_symmetry_cell_setting           orthorhombic
_symmetry_space_group_name_H-M   'P 21 21 21'
_symmetry_Int_Tables_number      19
_space_group_name_Hall           'P 2ac 2ab'
loop_
_symmetry_equiv_pos_site_id
_symmetry_equiv_pos_as_xyz
1 x,y,z
2 1/2-x,-y,1/2+z
3 1/2+x,1/2-y,-z
4 -x,1/2+y,1/2-z
_cell_length_a                   7.9123
_cell_length_b                   11.1933
_cell_length_c                   11.2695
_cell_angle_alpha                90
_cell_angle_beta                 90
_cell_angle_gamma                90
_cell_volume                     998.08
loop_
_atom_site_label
_atom_site_type_symbol
_atom_site_fract_x
_atom_site_fract_y
_atom_site_fract_z
_atom_site_U_iso_or_equiv
_atom_site_thermal_displace_type
Cu Cu 1.36372 1.00254 0.28985 0.0500 Uiso
N N 1.49746 0.85824 0.24863 0.0500 Uiso
N1 N 1.21453 1.00213 0.15046 0.0500 Uiso
N N 1.6133 0.67916 0.21254 0.0500 Uiso
N N 1.11818 1.01028 -0.03619 0.0500 Uiso
C C 1.46728 0.7436 0.21532 0.0500 Uiso
C1 C 1.66799 0.86645 0.26549 0.0500 Uiso
H H 1.72626 0.9502 0.29126 0.0600 Uiso
C C 1.73937 0.75621 0.24321 0.0500 Uiso
H H 1.87034 0.72831 0.24902 0.0600 Uiso
C C 1.30717 0.69906 0.18247 0.0500 Uiso
C C 1.17099 0.66286 0.14786 0.0500 Uiso
H1 H 1.05473 0.62976 0.11211 0.0600 Uiso
C C 1.25259 1.03023 0.03642 0.0500 Uiso
C C 0.99094 0.96966 0.0352 0.0500 Uiso
H H 0.86869 0.94356 0.00058 0.0600 Uiso
C C 1.05076 0.96487 0.15018 0.0500 Uiso
H H 0.98915 0.93616 0.23092 0.0600 Uiso
C C 1.40959 1.07934 0.00295 0.0500 Uiso
C C 1.54758 1.12348 -0.01553 0.0500 Uiso
H H 1.66786 1.16419 -0.03232 0.0600 Uiso

#END
data_CuAIm_41_Aba2_lWxqBGRw
_symmetry_cell_setting           orthorhombic
_symmetry_space_group_name_H-M   'A b a 2'
_symmetry_Int_Tables_number      41
_space_group_name_Hall           'A 2 -2ab'
loop_
_symmetry_equiv_pos_site_id
_symmetry_equiv_pos_as_xyz
1 x,y,z
2 -x,-y,z
3 1/2-x,y,1/2+z
4 1/2+x,-y,1/2+z
5 x,1/2+y,1/2+z
6 -x,1/2-y,1/2+z
7 1/2-x,1/2+y,z
8 1/2+x,1/2-y,z
_cell_length_a                   7.7815
_cell_length_b                   13.9188
_cell_length_c                   9.0454
_cell_angle_alpha                90
_cell_angle_beta                 90
_cell_angle_gamma                90
_cell_volume                     979.7
loop_
_atom_site_label
_atom_site_type_symbol
_atom_site_fract_x
_atom_site_fract_y
_atom_site_fract_z
_atom_site_U_iso_or_equiv
_atom_site_thermal_displace_type
Cu Cu 0 -0.5 -0.86726 0.0500 Uiso
N N 0.17239 -0.45563 -1.01415 0.0500 Uiso
N N 0.3579 -0.44579 -1.20339 0.0500 Uiso
C C 0.22753 -0.49673 -1.14194 0.0500 Uiso
C1 C 0.27253 -0.37571 -0.99561 0.0500 Uiso
H H 0.26022 -0.3298 -0.89959 0.0600 Uiso
C C 0.3878 -0.37001 -1.11118 0.0500 Uiso
H H 0.49027 -0.31878 -1.13056 0.0600 Uiso
C C 0.16709 -0.58234 -1.20695 0.0500 Uiso
C C 0.12474 -0.65473 -1.27248 0.0500 Uiso
H1 H 0.08043 -0.71596 -1.33231 0.0600 Uiso

#END
data_CuAIm_144_P31_nOM2L3JM
_symmetry_space_group_name_H-M   Unknown
_symmetry_Int_Tables_number      0
_space_group_name_Hall           'P 31'
loop_
_symmetry_equiv_pos_site_id
_symmetry_equiv_pos_as_xyz
1 x,y,z
2 -y,x-y,0.33333+z
3 -x+y,-x,0.66667+z
_cell_length_a                   8.4984
_cell_length_b                   8.4984
_cell_length_c                   12.5970
_cell_angle_alpha                90
_cell_angle_beta                 90
_cell_angle_gamma                120
_cell_volume                     787.902
loop_
_atom_site_label
_atom_site_type_symbol
_atom_site_fract_x
_atom_site_fract_y
_atom_site_fract_z
_atom_site_U_iso_or_equiv
_atom_site_thermal_displace_type
Cu Cu -2.6628 0.18342 0.47275 0.0500 Uiso
N N -2.53119 0.23137 0.6086 0.0500 Uiso
N1 N -2.86529 0.19279 0.54325 0.0500 Uiso
N N -2.34586 0.22437 0.73256 0.0500 Uiso
N N -3.03675 0.19553 0.67775 0.0500 Uiso
C C -2.45653 0.13579 0.64911 0.0500 Uiso
C1 C -2.46579 0.38513 0.66829 0.0500 Uiso
H H -2.50368 0.48742 0.6533 0.0600 Uiso
C C -2.35178 0.38065 0.7449 0.0500 Uiso
H H -2.2769 0.4784 0.80664 0.0600 Uiso
C C -2.49511 -0.03589 0.61147 0.0500 Uiso
C C -2.53217 -0.18517 0.57899 0.0500 Uiso
H1 H -2.56655 -0.31659 0.54962 0.0600 Uiso
C C -2.95451 0.10872 0.6336 0.0500 Uiso
C C -2.99596 0.34038 0.61232 0.0500 Uiso
H H -3.04731 0.43255 0.62649 0.0600 Uiso
C C -2.88977 0.33894 0.5299 0.0500 Uiso
H H -2.83518 0.42828 0.46163 0.0600 Uiso
C C -2.95685 -0.04668 0.67473 0.0500 Uiso
C C -2.95363 -0.17942 0.70728 0.0500 Uiso
H H -2.9489 -0.29232 0.74138 0.0600 Uiso

#END
data_CuAIm_19_P212121_g0vOAUui
_symmetry_cell_setting           orthorhombic
_symmetry_space_group_name_H-M   'P 21 21 21'
_symmetry_Int_Tables_number      19
_space_group_name_Hall           'P 2ac 2ab'
loop_
_symmetry_equiv_pos_site_id
_symmetry_equiv_pos_as_xyz
1 x,y,z
2 1/2-x,-y,1/2+z
3 1/2+x,1/2-y,-z
4 -x,1/2+y,1/2-z
_cell_length_a                   7.8423
_cell_length_b                   8.0483
_cell_length_c                   15.7924
_cell_angle_alpha                90
_cell_angle_beta                 90
_cell_angle_gamma                90
_cell_volume                     996.772
loop_
_atom_site_label
_atom_site_type_symbol
_atom_site_fract_x
_atom_site_fract_y
_atom_site_fract_z
_atom_site_U_iso_or_equiv
_atom_site_thermal_displace_type
Cu Cu 0.10755 0.66858 1.63 0.0500 Uiso
N N -0.06515 0.79309 1.69718 0.0500 Uiso
N1 N 0.00864 0.69002 1.51598 0.0500 Uiso
N N -0.14793 0.99017 1.78924 0.0500 Uiso
N N -0.15989 0.76064 1.4068 0.0500 Uiso
C C -0.01634 0.89335 1.76204 0.0500 Uiso
C1 C -0.23329 0.82727 1.68341 0.0500 Uiso
H H -0.3052 0.7643 1.63448 0.0600 Uiso
C C -0.28433 0.94889 1.73995 0.0500 Uiso
H H -0.40673 1.00983 1.7473 0.0600 Uiso
C C 0.14686 0.89474 1.79968 0.0500 Uiso
C C 0.28458 0.8949 1.83522 0.0500 Uiso
H1 H 0.40448 0.89392 1.86799 0.0600 Uiso
C C -0.07613 0.81525 1.47703 0.0500 Uiso
C C -0.12694 0.59378 1.40196 0.0500 Uiso
H H -0.17835 0.51741 1.35144 0.0600 Uiso
C C -0.02152 0.55074 1.4684 0.0500 Uiso
H H 0.03962 0.4331 1.4824 0.0600 Uiso
C C -0.07936 0.98071 1.50594 0.0500 Uiso
C C -0.08363 1.12315 1.53126 0.0500 Uiso
H H -0.0984 1.24435 1.55838 0.0600 Uiso

#END
data_CuAIm_29_Pca21_WFF889Sc
_symmetry_cell_setting           orthorhombic
_symmetry_space_group_name_H-M   'P c a 21'
_symmetry_Int_Tables_number      29
_space_group_name_Hall           'P 2c -2ac'
loop_
_symmetry_equiv_pos_site_id
_symmetry_equiv_pos_as_xyz
1 x,y,z
2 -x,-y,1/2+z
3 1/2-x,y,1/2+z
4 1/2+x,-y,z
_cell_length_a                   9.2366
_cell_length_b                   7.5708
_cell_length_c                   14.8594
_cell_angle_alpha                90
_cell_angle_beta                 90
_cell_angle_gamma                90
_cell_volume                     1039.09
loop_
_atom_site_label
_atom_site_type_symbol
_atom_site_fract_x
_atom_site_fract_y
_atom_site_fract_z
_atom_site_U_iso_or_equiv
_atom_site_thermal_displace_type
Cu Cu 0.22981 -0.25084 -0.19128 0.0500 Uiso
N N 0.0856 -0.07406 -0.1525 0.0500 Uiso
N1 N 0.38734 -0.40063 -0.24019 0.0500 Uiso
N N -0.11 0.10005 -0.14293 0.0500 Uiso
N N 0.58391 -0.57263 -0.22997 0.0500 Uiso
C C -0.03761 -0.01923 -0.19394 0.0500 Uiso
C1 C 0.08995 0.01328 -0.0722 0.0500 Uiso
H H 0.17798 -0.00724 -0.02523 0.0600 Uiso
C C -0.03044 0.12127 -0.06613 0.0500 Uiso
H H -0.06291 0.21258 -0.01353 0.0600 Uiso
C C -0.08434 -0.07715 -0.2793 0.0500 Uiso
C C -0.12391 -0.13045 -0.35233 0.0500 Uiso
H1 H -0.1549 -0.1815 -0.41643 0.0600 Uiso
C C 0.46031 -0.51851 -0.18877 0.0500 Uiso
C C 0.58784 -0.48623 -0.31055 0.0500 Uiso
H H 0.67619 -0.50653 -0.35735 0.0600 Uiso
C C 0.46679 -0.37946 -0.31698 0.0500 Uiso
H H 0.4339 -0.28917 -0.36981 0.0600 Uiso
C C 0.41403 -0.57528 -0.10316 0.0500 Uiso
C C 0.37605 -0.6286 -0.02981 0.0500 Uiso
H H 0.34657 -0.68138 0.03425 0.0600 Uiso

#END
data_CuAIm_29_Pca21_uQ53uOkW
_symmetry_cell_setting           orthorhombic
_symmetry_space_group_name_H-M   'P c a 21'
_symmetry_Int_Tables_number      29
_space_group_name_Hall           'P 2c -2ac'
loop_
_symmetry_equiv_pos_site_id
_symmetry_equiv_pos_as_xyz
1 x,y,z
2 -x,-y,1/2+z
3 1/2-x,y,1/2+z
4 1/2+x,-y,z
_cell_length_a                   14.4074
_cell_length_b                   6.0219
_cell_length_c                   11.5853
_cell_angle_alpha                90
_cell_angle_beta                 90
_cell_angle_gamma                90
_cell_volume                     1005.14
loop_
_atom_site_label
_atom_site_type_symbol
_atom_site_fract_x
_atom_site_fract_y
_atom_site_fract_z
_atom_site_U_iso_or_equiv
_atom_site_thermal_displace_type
Cu1 Cu -0.19136 -0.24016 0.04975 0.0500 Uiso
N N -0.19207 -0.24493 -0.12079 0.0500 Uiso
N1 N -0.23957 -0.24288 -0.30453 0.0500 Uiso
N3 N -0.15396 0.07574 0.06428 0.0500 Uiso
N N -0.15262 0.44741 0.06657 0.0500 Uiso
C C -0.26696 -0.24179 -0.19252 0.0500 Uiso
C1 C -0.14519 -0.24815 -0.30436 0.0500 Uiso
H H -0.10667 -0.25127 -0.38463 0.0600 Uiso
C C -0.11569 -0.24926 -0.19084 0.0500 Uiso
H H -0.04525 -0.25168 -0.15804 0.0600 Uiso
C C -0.36142 -0.23957 -0.16045 0.0500 Uiso
C C -0.44455 -0.23925 -0.14256 0.0500 Uiso
H1 H -0.51745 -0.23952 -0.12524 0.0600 Uiso
C C -0.20347 0.26319 0.04348 0.0500 Uiso
C C -0.06941 0.14427 0.10422 0.0500 Uiso
H H -0.01587 0.02728 0.12952 0.0600 Uiso
C C -0.06866 0.37434 0.10585 0.0500 Uiso
H H -0.01471 0.4882 0.13338 0.0600 Uiso
C C -0.2975 0.26841 0.0111 0.0500 Uiso
C C -0.37957 0.27715 -0.01181 0.0500 Uiso
H H -0.4512 0.28734 -0.03437 0.0600 Uiso

#END
data_CuAIm_19_P212121_DmSI01Ef
_symmetry_cell_setting           orthorhombic
_symmetry_space_group_name_H-M   'P 21 21 21'
_symmetry_Int_Tables_number      19
_space_group_name_Hall           'P 2ac 2ab'
loop_
_symmetry_equiv_pos_site_id
_symmetry_equiv_pos_as_xyz
1 x,y,z
2 1/2-x,-y,1/2+z
3 1/2+x,1/2-y,-z
4 -x,1/2+y,1/2-z
_cell_length_a                   6.1618
_cell_length_b                   11.3786
_cell_length_c                   13.0343
_cell_angle_alpha                90
_cell_angle_beta                 90
_cell_angle_gamma                90
_cell_volume                     913.869
loop_
_atom_site_label
_atom_site_type_symbol
_atom_site_fract_x
_atom_site_fract_y
_atom_site_fract_z
_atom_site_U_iso_or_equiv
_atom_site_thermal_displace_type
Cu Cu -0.00663 2.17821 0.32663 0.0500 Uiso
N N -0.00199 2.00477 0.33134 0.0500 Uiso
N1 N -0.32306 2.19673 0.36253 0.0500 Uiso
N N 0.00568 1.82254 0.26453 0.0500 Uiso
N N -0.68955 2.19584 0.36278 0.0500 Uiso
C C 0.0023 1.93962 0.24412 0.0500 Uiso
C1 C -0.00076 1.92663 0.41047 0.0500 Uiso
H H -0.00332 1.95397 0.49019 0.0600 Uiso
C C 0.00407 1.81447 0.36954 0.0500 Uiso
H H 0.00625 1.7301 0.40807 0.0600 Uiso
C C 0.00484 1.98972 0.14526 0.0500 Uiso
C C 0.00795 2.03061 0.05902 0.0500 Uiso
H1 H 0.01042 2.06221 -0.01884 0.0600 Uiso
C C -0.50589 2.13386 0.33924 0.0500 Uiso
C C -0.61889 2.29906 0.40454 0.0500 Uiso
H H -0.73046 2.36617 0.43063 0.0600 Uiso
C C -0.39526 2.29972 0.40429 0.0500 Uiso
H H -0.28496 2.36771 0.42981 0.0600 Uiso
C C -0.5032 2.01437 0.31154 0.0500 Uiso
C C -0.4983 1.90826 0.30154 0.0500 Uiso
H H -0.49403 1.8147 0.29408 0.0600 Uiso

#END
data_CuAIm_33_Pna21_nZxCYu4w
_symmetry_cell_setting           orthorhombic
_symmetry_space_group_name_H-M   'P n a 21'
_symmetry_Int_Tables_number      33
_space_group_name_Hall           'P 2c -2n'
loop_
_symmetry_equiv_pos_site_id
_symmetry_equiv_pos_as_xyz
1 x,y,z
2 -x,-y,1/2+z
3 1/2-x,1/2+y,1/2+z
4 1/2+x,1/2-y,z
_cell_length_a                   8.1160
_cell_length_b                   17.2481
_cell_length_c                   7.6522
_cell_angle_alpha                90
_cell_angle_beta                 90
_cell_angle_gamma                90
_cell_volume                     1071.2
loop_
_atom_site_label
_atom_site_type_symbol
_atom_site_fract_x
_atom_site_fract_y
_atom_site_fract_z
_atom_site_U_iso_or_equiv
_atom_site_thermal_displace_type
Cu Cu -0.92814 0.37801 0.71066 0.0500 Uiso
N N -1.0691 0.43754 0.86731 0.0500 Uiso
N1 N -0.72053 0.32436 0.66003 0.0500 Uiso
N N -1.12398 0.53315 1.05714 0.0500 Uiso
N N -0.55711 0.21929 0.66769 0.0500 Uiso
C C -1.00587 0.49762 0.96092 0.0500 Uiso
C1 C -1.2339 0.43611 0.90443 0.0500 Uiso
H H -1.31613 0.39368 0.84714 0.0600 Uiso
C C -1.26745 0.49464 1.02238 0.0500 Uiso
H H -1.38179 0.50983 1.08701 0.0600 Uiso
C C -0.84113 0.52296 0.95509 0.0500 Uiso
C C -0.70197 0.54873 0.95007 0.0500 Uiso
H1 H -0.58078 0.57294 0.94371 0.0600 Uiso
C C -0.65935 0.26592 0.76047 0.0500 Uiso
C C -0.55447 0.24937 0.50175 0.0500 Uiso
H H -0.4837 0.22247 0.3979 0.0600 Uiso
C C -0.65516 0.31382 0.4967 0.0500 Uiso
H H -0.68645 0.35159 0.38822 0.0600 Uiso
C C -0.70251 0.2546 0.93708 0.0500 Uiso
C C -0.74409 0.24088 1.08624 0.0500 Uiso
H H -0.779 0.22621 1.21696 0.0600 Uiso

#END
data_CuAIm_13_P2_c_FjprQgem
_symmetry_cell_setting           monoclinic
_symmetry_space_group_name_H-M   'P 2/c'
_symmetry_Int_Tables_number      13
_space_group_name_Hall           '-P 2yc'
loop_
_symmetry_equiv_pos_site_id
_symmetry_equiv_pos_as_xyz
1 x,y,z
2 -x,y,1/2-z
3 -x,-y,-z
4 x,-y,1/2+z
_cell_length_a                   6.0297
_cell_length_b                   15.0349
_cell_length_c                   6.0307
_cell_angle_alpha                90
_cell_angle_beta                 91.829
_cell_angle_gamma                90
_cell_volume                     546.44
loop_
_atom_site_label
_atom_site_type_symbol
_atom_site_fract_x
_atom_site_fract_y
_atom_site_fract_z
_atom_site_U_iso_or_equiv
_atom_site_thermal_displace_type
Cu Cu 0 -0.76097 0.25 0.0500 Uiso
N N 0.31459 -0.72505 0.25382 0.0500 Uiso
N N -0.00386 -0.79669 -0.06467 0.0500 Uiso
C C 0.5 -0.77612 0.25 0.0500 Uiso
C1 C 0.38569 -0.6388 0.25235 0.0500 Uiso
H H 0.2732 -0.58276 0.25579 0.0600 Uiso
C2 C 0.5 -0.95058 0.25 0.0500 Uiso
H1 H 0.5 -1.02176 0.25 0.0600 Uiso
C C 0.5 -0.86983 0.25 0.0500 Uiso
C C 0 -0.74573 -0.25 0.0500 Uiso
C C -0.00243 -0.88289 -0.13543 0.0500 Uiso
H H -0.00601 -0.9378 -0.01948 0.0600 Uiso
C C 0 -0.65202 -0.25 0.0500 Uiso
C C 0 -0.57126 -0.25 0.0500 Uiso
H2 H 0 -0.50028 -0.25 0.0600 Uiso

#END
data_CuAIm_7_Pc_SfzvGOdH
_symmetry_cell_setting           monoclinic
_symmetry_space_group_name_H-M   'P c'
_symmetry_Int_Tables_number      7
_space_group_name_Hall           'P -2yc'
loop_
_symmetry_equiv_pos_site_id
_symmetry_equiv_pos_as_xyz
1 x,y,z
2 x,-y,1/2+z
_cell_length_a                   7.3518
_cell_length_b                   8.4279
_cell_length_c                   8.6237
_cell_angle_alpha                90
_cell_angle_beta                 101.609
_cell_angle_gamma                90
_cell_volume                     523.396
loop_
_atom_site_label
_atom_site_type_symbol
_atom_site_fract_x
_atom_site_fract_y
_atom_site_fract_z
_atom_site_U_iso_or_equiv
_atom_site_thermal_displace_type
Cu Cu 0.43981 -0.25171 -0.11635 0.0500 Uiso
N N 0.48521 -0.36417 -0.30764 0.0500 Uiso
N1 N 0.45187 -0.04491 -0.2244 0.0500 Uiso
N N 0.47793 -0.54303 -0.50052 0.0500 Uiso
N N 0.45016 0.14072 -0.41103 0.0500 Uiso
C C 0.38689 -0.48278 -0.39169 0.0500 Uiso
C1 C 0.64601 -0.35061 -0.36324 0.0500 Uiso
H H 0.75189 -0.26376 -0.31605 0.0600 Uiso
C C 0.64101 -0.46077 -0.48286 0.0500 Uiso
H H 0.74217 -0.48486 -0.55562 0.0600 Uiso
C C 0.21415 -0.53926 -0.36907 0.0500 Uiso
C C 0.06752 -0.59574 -0.35254 0.0500 Uiso
H1 H -0.06279 -0.64441 -0.34038 0.0600 Uiso
C C 0.36668 0.00766 -0.37005 0.0500 Uiso
C C 0.59294 0.17239 -0.28652 0.0500 Uiso
H H 0.67844 0.27723 -0.28589 0.0600 Uiso
C C 0.59423 0.05816 -0.17172 0.0500 Uiso
H H 0.68414 0.04468 -0.05633 0.0600 Uiso
C C 0.20898 -0.06584 -0.46149 0.0500 Uiso
C C 0.07321 -0.13479 -0.53362 0.0500 Uiso
H H -0.04394 -0.19747 -0.59793 0.0600 Uiso

#END
data_CuAIm_82_I-4_pAmrXduD
_symmetry_cell_setting           tetragonal
_symmetry_space_group_name_H-M   'I -4'
_symmetry_Int_Tables_number      82
_space_group_name_Hall           'I -4'
loop_
_symmetry_equiv_pos_site_id
_symmetry_equiv_pos_as_xyz
1 x,y,z
2 y,-x,-z
3 -x,-y,z
4 -y,x,-z
5 1/2+x,1/2+y,1/2+z
6 1/2+y,1/2-x,1/2-z
7 1/2-x,1/2-y,1/2+z
8 1/2-y,1/2+x,1/2-z
_cell_length_a                   6.0286
_cell_length_b                   6.0286
_cell_length_c                   29.3686
_cell_angle_alpha                90
_cell_angle_beta                 90
_cell_angle_gamma                90
_cell_volume                     1067.37
loop_
_atom_site_label
_atom_site_type_symbol
_atom_site_fract_x
_atom_site_fract_y
_atom_site_fract_z
_atom_site_U_iso_or_equiv
_atom_site_thermal_displace_type
Cu Cu -1.5 0 -0.25 0.0500 Uiso
N N -1.49768 0.31358 -0.22858 0.0500 Uiso
C C -1.5 0.5 -0.25441 0.0500 Uiso
C1 C -1.5 0.5 -0.30216 0.0500 Uiso
C C -1.49826 0.38521 -0.18439 0.0500 Uiso
H H -1.4967 0.272 -0.1557 0.0600 Uiso
C C -1.5 0.5 -0.34346 0.0500 Uiso
H H -1.5 0.5 -0.37972 0.0600 Uiso
Cu Cu 0 1 0 0.0500 Uiso
N N -0.00829 0.68524 0.01698 0.0500 Uiso
C C 0 0.5 -0.00923 0.0500 Uiso
C1 C -0.00496 0.61416 0.06104 0.0500 Uiso
H2 H -0.01216 0.7254 0.08986 0.0600 Uiso
C C 0 0.5 -0.05729 0.0500 Uiso
C C 0 0.5 -0.09869 0.0500 Uiso
H1 H 0 0.5 -0.13518 0.0600 Uiso

#END
data_CuAIm_5_C2_C2jzLum9
_symmetry_cell_setting           monoclinic
_symmetry_space_group_name_H-M   'C 2'
_symmetry_Int_Tables_number      5
_space_group_name_Hall           'C 2y'
loop_
_symmetry_equiv_pos_site_id
_symmetry_equiv_pos_as_xyz
1 x,y,z
2 -x,y,-z
3 1/2+x,1/2+y,z
4 1/2-x,1/2+y,-z
_cell_length_a                   6.0614
_cell_length_b                   14.8625
_cell_length_c                   5.9917
_cell_angle_alpha                90
_cell_angle_beta                 90.028
_cell_angle_gamma                90
_cell_volume                     539.778
loop_
_atom_site_label
_atom_site_type_symbol
_atom_site_fract_x
_atom_site_fract_y
_atom_site_fract_z
_atom_site_U_iso_or_equiv
_atom_site_thermal_displace_type
Cu Cu -0.5 -0.74026 -2 0.0500 Uiso
N N -0.18524 -0.77855 -1.99597 0.0500 Uiso
N1 N -0.50349 -0.7023 -1.68644 0.0500 Uiso
C C 0 -0.72733 -2 0.0500 Uiso
C1 C -0.11368 -0.86556 -1.99736 0.0500 Uiso
H H -0.22428 -0.92254 -1.99475 0.0600 Uiso
C2 C 0 -0.55115 -2 0.0500 Uiso
H1 H 0 -0.47951 -2 0.0600 Uiso
C C 0 -0.63279 -2 0.0500 Uiso
C C -0.5 -0.754 -1.5 0.0500 Uiso
C C -0.50247 -0.61497 -1.61524 0.0500 Uiso
H H -0.50586 -0.55849 -1.72967 0.0600 Uiso
C C -0.5 -0.84897 -1.5 0.0500 Uiso
C C -0.5 -0.93078 -1.5 0.0500 Uiso
H2 H -0.5 -1.00286 -1.5 0.0600 Uiso

#END
data_CuAIm_43_Fdd2_iam9j16B
_symmetry_cell_setting           orthorhombic
_symmetry_space_group_name_H-M   'F d d 2'
_symmetry_Int_Tables_number      43
_space_group_name_Hall           'F 2 -2d'
loop_
_symmetry_equiv_pos_site_id
_symmetry_equiv_pos_as_xyz
1 x,y,z
2 -x,-y,z
3 1/4-x,1/4+y,1/4+z
4 3/4+x,3/4-y,1/4+z
5 x,1/2+y,1/2+z
6 -x,1/2-y,1/2+z
7 1/4-x,3/4+y,3/4+z
8 3/4+x,1/4-y,3/4+z
9 1/2+x,y,1/2+z
10 1/2-x,-y,1/2+z
11 3/4-x,1/4+y,3/4+z
12 1/4+x,3/4-y,3/4+z
13 1/2+x,1/2+y,z
14 1/2-x,1/2-y,z
15 3/4-x,3/4+y,1/4+z
16 1/4+x,1/4-y,1/4+z
_cell_length_a                   14.4758
_cell_length_b                   9.2547
_cell_length_c                   16.3973
_cell_angle_alpha                90
_cell_angle_beta                 90
_cell_angle_gamma                90
_cell_volume                     2196.73
loop_
_atom_site_label
_atom_site_type_symbol
_atom_site_fract_x
_atom_site_fract_y
_atom_site_fract_z
_atom_site_U_iso_or_equiv
_atom_site_thermal_displace_type
Cu Cu -0.25 -0.25 0.0022 0.0500 Uiso
N N -0.14804 -0.2594 0.08066 0.0500 Uiso
N N -0.05794 -0.36484 0.17459 0.0500 Uiso
C C -0.13644 -0.37584 0.13022 0.0500 Uiso
C1 C -0.07452 -0.17084 0.09473 0.0500 Uiso
H H -0.06709 -0.06878 0.06289 0.0600 Uiso
C C -0.01876 -0.23565 0.15264 0.0500 Uiso
H H 0.04427 -0.19719 0.18096 0.0600 Uiso
C C -0.2002 -0.49062 0.13347 0.0500 Uiso
C C -0.26036 -0.58208 0.13349 0.0500 Uiso
H1 H -0.31204 -0.6647 0.13249 0.0600 Uiso

#END
data_CuAIm_5_C2_M4kyTiNG
_symmetry_cell_setting           monoclinic
_symmetry_space_group_name_H-M   'C 2'
_symmetry_Int_Tables_number      5
_space_group_name_Hall           'C 2y'
loop_
_symmetry_equiv_pos_site_id
_symmetry_equiv_pos_as_xyz
1 x,y,z
2 -x,y,-z
3 1/2+x,1/2+y,z
4 1/2-x,1/2+y,-z
_cell_length_a                   8.2071
_cell_length_b                   8.8419
_cell_length_c                   7.7861
_cell_angle_alpha                90
_cell_angle_beta                 96.297
_cell_angle_gamma                90
_cell_volume                     561.6
loop_
_atom_site_label
_atom_site_type_symbol
_atom_site_fract_x
_atom_site_fract_y
_atom_site_fract_z
_atom_site_U_iso_or_equiv
_atom_site_thermal_displace_type
Cu Cu 0 -0.31431 0 0.0500 Uiso
N N -0.17281 -0.16333 -0.06933 0.0500 Uiso
N N -0.34971 0.02978 -0.07306 0.0500 Uiso
C C -0.23894 -0.05571 0.02591 0.0500 Uiso
C1 C -0.24541 -0.14573 -0.23458 0.0500 Uiso
H H -0.21828 -0.21955 -0.33891 0.0600 Uiso
C C -0.35464 -0.02648 -0.23685 0.0500 Uiso
H H -0.43516 0.01984 -0.34368 0.0600 Uiso
C C -0.20233 -0.03669 0.20543 0.0500 Uiso
C C -0.17554 -0.01591 0.36018 0.0500 Uiso
H1 H -0.15192 0.00246 0.49669 0.0600 Uiso

#END
data_CuAIm_75_P4_PdcBNwPY
_symmetry_cell_setting           tetragonal
_symmetry_space_group_name_H-M   'P 4'
_symmetry_Int_Tables_number      75
_space_group_name_Hall           'P 4'
loop_
_symmetry_equiv_pos_site_id
_symmetry_equiv_pos_as_xyz
1 x,y,z
2 -y,x,z
3 -x,-y,z
4 y,-x,z
_cell_length_a                   8.5731
_cell_length_b                   8.5731
_cell_length_c                   7.1767
_cell_angle_alpha                90
_cell_angle_beta                 90
_cell_angle_gamma                90
_cell_volume                     527.473
loop_
_atom_site_label
_atom_site_type_symbol
_atom_site_fract_x
_atom_site_fract_y
_atom_site_fract_z
_atom_site_U_iso_or_equiv
_atom_site_thermal_displace_type
Cu Cu 0 0 0.61052 0.0500 Uiso
Cu Cu -0.5 -0.5 0.61157 0.0500 Uiso
N N -0.11459 -0.19928 0.58183 0.0500 Uiso
N N -0.29948 -0.38402 0.58216 0.0500 Uiso
C C -0.24011 -0.2583 0.67291 0.0500 Uiso
C1 C -0.09557 -0.2891 0.42634 0.0500 Uiso
H H -0.00291 -0.26621 0.32727 0.0600 Uiso
C C -0.20946 -0.40295 0.42661 0.0500 Uiso
H H -0.23214 -0.49547 0.32744 0.0600 Uiso
C C -0.3007 -0.19696 0.83926 0.0500 Uiso
C C -0.35378 -0.14357 0.98231 0.0500 Uiso
H1 H -0.40167 -0.09529 1.10667 0.0600 Uiso

#END
data_CuAIm_14_P21_c_Up8WCGm0
_symmetry_cell_setting           monoclinic
_symmetry_space_group_name_H-M   'P 21/c'
_symmetry_Int_Tables_number      14
_space_group_name_Hall           '-P 2ybc'
loop_
_symmetry_equiv_pos_site_id
_symmetry_equiv_pos_as_xyz
1 x,y,z
2 -x,1/2+y,1/2-z
3 -x,-y,-z
4 x,1/2-y,1/2+z
_cell_length_a                   7.5856
_cell_length_b                   8.4998
_cell_length_c                   8.2943
_cell_angle_alpha                90
_cell_angle_beta                 95.075
_cell_angle_gamma                90
_cell_volume                     532.687
loop_
_atom_site_label
_atom_site_type_symbol
_atom_site_fract_x
_atom_site_fract_y
_atom_site_fract_z
_atom_site_U_iso_or_equiv
_atom_site_thermal_displace_type
Cu Cu 0 0.5 -0.5 0.0500 Uiso
N N -0.09406 0.62326 -0.69557 0.0500 Uiso
N N -0.08792 0.83008 -0.86324 0.0500 Uiso
C C 0.00776 0.73643 -0.75582 0.0500 Uiso
C1 C -0.26118 0.64689 -0.76655 0.0500 Uiso
H H -0.3704 0.57029 -0.7439 0.0600 Uiso
C C -0.25732 0.77433 -0.86977 0.0500 Uiso
H H -0.36362 0.82882 -0.94589 0.0600 Uiso
C C 0.18911 0.75518 -0.70685 0.0500 Uiso
C C 0.344 0.77408 -0.66037 0.0500 Uiso
H1 H 0.48061 0.79559 -0.62343 0.0600 Uiso

#END
data_CuAIm_45_Iba2_hvWzZ0Yo
_symmetry_cell_setting           orthorhombic
_symmetry_space_group_name_H-M   'I b a 2'
_symmetry_Int_Tables_number      45
_space_group_name_Hall           'I 2 -2c'
loop_
_symmetry_equiv_pos_site_id
_symmetry_equiv_pos_as_xyz
1 x,y,z
2 -x,-y,z
3 -x,y,1/2+z
4 x,-y,1/2+z
5 1/2+x,1/2+y,1/2+z
6 1/2-x,1/2-y,1/2+z
7 1/2-x,1/2+y,z
8 1/2+x,1/2-y,z
_cell_length_a                   8.4958
_cell_length_b                   8.5568
_cell_length_c                   15.0036
_cell_angle_alpha                90
_cell_angle_beta                 90
_cell_angle_gamma                90
_cell_volume                     1090.71
loop_
_atom_site_label
_atom_site_type_symbol
_atom_site_fract_x
_atom_site_fract_y
_atom_site_fract_z
_atom_site_U_iso_or_equiv
_atom_site_thermal_displace_type
Cu Cu -0.5 -0.5 -0.88998 0.0500 Uiso
N N -0.39002 -0.7032 -0.87679 0.0500 Uiso
N N -0.20464 -0.88915 -0.87701 0.0500 Uiso
C C -0.26389 -0.76301 -0.92043 0.0500 Uiso
C1 C -0.41 -0.79339 -0.80251 0.0500 Uiso
H H -0.50518 -0.77115 -0.75601 0.0600 Uiso
C C -0.29556 -0.90817 -0.80265 0.0500 Uiso
H H -0.27365 -1.00276 -0.75606 0.0600 Uiso
C C -0.20375 -0.70279 -1.00077 0.0500 Uiso
C C -0.15196 -0.65024 -1.06985 0.0500 Uiso
H1 H -0.10605 -0.60442 -1.13056 0.0600 Uiso

#END
data_CuAIm_79_I4_bBlIgrTS
_symmetry_cell_setting           tetragonal
_symmetry_space_group_name_H-M   'I 4'
_symmetry_Int_Tables_number      79
_space_group_name_Hall           'I 4'
loop_
_symmetry_equiv_pos_site_id
_symmetry_equiv_pos_as_xyz
1 x,y,z
2 -y,x,z
3 -x,-y,z
4 y,-x,z
5 1/2+x,1/2+y,1/2+z
6 1/2-y,1/2+x,1/2+z
7 1/2-x,1/2-y,1/2+z
8 1/2+y,1/2-x,1/2+z
_cell_length_a                   8.4286
_cell_length_b                   8.4286
_cell_length_c                   15.0860
_cell_angle_alpha                90
_cell_angle_beta                 90
_cell_angle_gamma                90
_cell_volume                     1071.73
loop_
_atom_site_label
_atom_site_type_symbol
_atom_site_fract_x
_atom_site_fract_y
_atom_site_fract_z
_atom_site_U_iso_or_equiv
_atom_site_thermal_displace_type
Cu Cu 0.5 0.5 -1.37686 0.0500 Uiso
Cu Cu 0 0 -1.40601 0.0500 Uiso
N N 0.11199 0.20717 -1.4147 0.0500 Uiso
N N 0.28764 0.40323 -1.39411 0.0500 Uiso
C C 0.22516 0.26777 -1.3604 0.0500 Uiso
C1 C 0.10311 0.30737 -1.4857 0.0500 Uiso
H H 0.01968 0.28705 -1.53935 0.0600 Uiso
C C 0.21135 0.42853 -1.47297 0.0500 Uiso
H H 0.23807 0.53199 -1.51321 0.0600 Uiso
C C 0.26803 0.19733 -1.2793 0.0500 Uiso
C C 0.2974 0.12919 -1.21041 0.0500 Uiso
H1 H 0.32145 0.06713 -1.15029 0.0600 Uiso

#END
data_CuAIm_28_Pma2_wgJepkIh
_symmetry_cell_setting           orthorhombic
_symmetry_space_group_name_H-M   'P m a 2'
_symmetry_Int_Tables_number      28
_space_group_name_Hall           'P 2 -2a'
loop_
_symmetry_equiv_pos_site_id
_symmetry_equiv_pos_as_xyz
1 x,y,z
2 -x,-y,z
3 1/2-x,y,z
4 1/2+x,-y,z
_cell_length_a                   12.0736
_cell_length_b                   6.0356
_cell_length_c                   8.1382
_cell_angle_alpha                90
_cell_angle_beta                 90
_cell_angle_gamma                90
_cell_volume                     593.042
loop_
_atom_site_label
_atom_site_type_symbol
_atom_site_fract_x
_atom_site_fract_y
_atom_site_fract_z
_atom_site_U_iso_or_equiv
_atom_site_thermal_displace_type
Cu Cu 2 0 -1.94553 0.0500 Uiso
N N 2.00053 -0.31471 -2.01061 0.0500 Uiso
N N 1.84264 -0.00738 -1.88017 0.0500 Uiso
C C 2 -0.5 -1.91676 0.0500 Uiso
C1 C 2.00003 -0.38542 -2.16973 0.0500 Uiso
H H 2.00012 -0.26852 -2.27089 0.0600 Uiso
C2 C 2 -0.5 -1.59476 0.0500 Uiso
H1 H 2 -0.5 -1.46372 0.0600 Uiso
C C 2 -0.5 -1.74389 0.0500 Uiso
C C 1.75 0.01918 -1.97254 0.0500 Uiso
C C 1.80723 -0.05379 -1.72441 0.0500 Uiso
H H 1.86463 -0.08744 -1.62514 0.0600 Uiso
C C 1.75 0.06537 -2.14256 0.0500 Uiso
C C 1.75 0.10667 -2.28867 0.0500 Uiso
H5 H 1.75 0.14939 -2.41648 0.0600 Uiso

#END
data_CuAIm_39_Abm2_0xn5y784
_symmetry_cell_setting           orthorhombic
_symmetry_space_group_name_H-M   'A b m 2'
_symmetry_Int_Tables_number      39
_space_group_name_Hall           'A 2 -2b'
loop_
_symmetry_equiv_pos_site_id
_symmetry_equiv_pos_as_xyz
1 x,y,z
2 -x,-y,z
3 -x,y,1/2+z
4 x,-y,1/2+z
5 x,1/2+y,1/2+z
6 -x,1/2-y,1/2+z
7 -x,1/2+y,z
8 x,1/2-y,z
_cell_length_a                   7.9953
_cell_length_b                   8.8705
_cell_length_c                   16.5006
_cell_angle_alpha                90
_cell_angle_beta                 90
_cell_angle_gamma                90
_cell_volume                     1170.26
loop_
_atom_site_label
_atom_site_type_symbol
_atom_site_fract_x
_atom_site_fract_y
_atom_site_fract_z
_atom_site_U_iso_or_equiv
_atom_site_thermal_displace_type
Cu Cu -0.25063 0.75 -0.72895 0.0500 Uiso
N N -0.4046 0.90762 -0.77142 0.0500 Uiso
N N -0.09626 0.90813 -0.68687 0.0500 Uiso
C C -0.5 1 -0.72507 0.0500 Uiso
C1 C -0.44155 0.94266 -0.84985 0.0500 Uiso
H H -0.38186 0.88538 -0.90008 0.0600 Uiso
C2 C -0.5 1 -0.56607 0.0500 Uiso
H1 H -0.5 1 -0.50136 0.0600 Uiso
C C -0.5 1 -0.63965 0.0500 Uiso
C C 0 1 -0.73325 0.0500 Uiso
C C -0.05912 0.94307 -0.6084 0.0500 Uiso
H H -0.1195 0.88626 -0.55811 0.0600 Uiso
C C 0 1 -0.81867 0.0500 Uiso
C C 0 1 -0.89224 0.0500 Uiso
H5 H 0 1 -0.95692 0.0600 Uiso

#END
data_CuAIm_5_C2_A7a4KdTF
_symmetry_cell_setting           monoclinic
_symmetry_space_group_name_H-M   'I 2'
_symmetry_Int_Tables_number      5
_space_group_name_Hall           'I 2y'
loop_
_symmetry_equiv_pos_site_id
_symmetry_equiv_pos_as_xyz
1 x,y,z
2 -x,y,-z
3 1/2+x,1/2+y,1/2+z
4 1/2-x,1/2+y,1/2-z
_cell_length_a                   7.8015
_cell_length_b                   8.2250
_cell_length_c                   17.0511
_cell_angle_alpha                90
_cell_angle_beta                 92.409
_cell_angle_gamma                90
_cell_volume                     1093.16
loop_
_atom_site_label
_atom_site_type_symbol
_atom_site_fract_x
_atom_site_fract_y
_atom_site_fract_z
_atom_site_U_iso_or_equiv
_atom_site_thermal_displace_type
Cu Cu 0.74446 1.68048 -0.36768 0.0500 Uiso
N N 0.64359 1.79495 -0.2775 0.0500 Uiso
N1 N 0.92812 1.71895 -0.44432 0.0500 Uiso
N N 0.65036 1.99818 -0.1894 0.0500 Uiso
N N 0.57588 1.77826 -0.44282 0.0500 Uiso
C C 0.74401 1.88563 -0.2273 0.0500 Uiso
C1 C 0.47982 1.85168 -0.27027 0.0500 Uiso
H H 0.37245 1.80263 -0.30518 0.0600 Uiso
C C 0.48418 1.97625 -0.21576 0.0500 Uiso
H H 0.38143 2.0515 -0.19492 0.0600 Uiso
C C 0.92145 1.86222 -0.2125 0.0500 Uiso
C C 1.07217 1.83916 -0.1953 0.0500 Uiso
H1 H 1.20442 1.81701 -0.17945 0.0600 Uiso
C C 1 1.62576 -0.5 0.0500 Uiso
C C 0.95611 1.87691 -0.46584 0.0500 Uiso
H H 0.91096 1.9772 -0.431 0.0600 Uiso
C C 1 1.45446 -0.5 0.0500 Uiso
C C 1 1.30701 -0.5 0.0500 Uiso
H H 1 1.17732 -0.5 0.0600 Uiso
C C 0.5 1.68578 -0.5 0.0500 Uiso
C C 0.54674 1.93629 -0.46464 0.0500 Uiso
H H 0.59285 2.0367 -0.42821 0.0600 Uiso
C C 0.5 1.51485 -0.5 0.0500 Uiso
C C 0.5 1.36749 -0.5 0.0500 Uiso
H H 0.5 1.238 -0.5 0.0600 Uiso

#END
data_CuAIm_77_P42_HQ8wULIE
_symmetry_cell_setting           tetragonal
_symmetry_space_group_name_H-M   'P 42'
_symmetry_Int_Tables_number      77
_space_group_name_Hall           'P 4c'
loop_
_symmetry_equiv_pos_site_id
_symmetry_equiv_pos_as_xyz
1 x,y,z
2 -y,x,1/2+z
3 -x,-y,z
4 y,-x,1/2+z
_cell_length_a                   5.9903
_cell_length_b                   5.9903
_cell_length_c                   16.4714
_cell_angle_alpha                90
_cell_angle_beta                 90
_cell_angle_gamma                90
_cell_volume                     591.055
loop_
_atom_site_label
_atom_site_type_symbol
_atom_site_fract_x
_atom_site_fract_y
_atom_site_fract_z
_atom_site_U_iso_or_equiv
_atom_site_thermal_displace_type
Cu Cu 0 0.5 -0.23483 0.0500 Uiso
N N 0.31346 0.50148 -0.19893 0.0500 Uiso
N1 N -0.00049 0.18668 -0.27112 0.0500 Uiso
C C 0 0 -0.2247 0.0500 Uiso
C1 C 0 0 -0.13917 0.0500 Uiso
C C -0.00044 0.11561 -0.34991 0.0500 Uiso
H H -0.00207 0.23295 -0.4001 0.0600 Uiso
C C 0 0 -0.06545 0.0500 Uiso
H H 0 0 -0.00067 0.0600 Uiso
C C 0.5 0.5 -0.24532 0.0500 Uiso
C C 0.38452 0.50101 -0.12015 0.0500 Uiso
H2 H 0.26714 0.5023 -0.06999 0.0600 Uiso
C C 0.5 0.5 -0.33083 0.0500 Uiso
C C 0.5 0.5 -0.40456 0.0500 Uiso
H H 0.5 0.5 -0.46936 0.0600 Uiso

#END
data_CuAIm_29_Pca21_0Izra9lx
_symmetry_cell_setting           orthorhombic
_symmetry_space_group_name_H-M   'P c a 21'
_symmetry_Int_Tables_number      29
_space_group_name_Hall           'P 2c -2ac'
loop_
_symmetry_equiv_pos_site_id
_symmetry_equiv_pos_as_xyz
1 x,y,z
2 -x,-y,1/2+z
3 1/2-x,y,1/2+z
4 1/2+x,-y,z
_cell_length_a                   11.9285
_cell_length_b                   7.8984
_cell_length_c                   12.0253
_cell_angle_alpha                90
_cell_angle_beta                 90
_cell_angle_gamma                90
_cell_volume                     1132.98
loop_
_atom_site_label
_atom_site_type_symbol
_atom_site_fract_x
_atom_site_fract_y
_atom_site_fract_z
_atom_site_U_iso_or_equiv
_atom_site_thermal_displace_type
Cu Cu -1.49632 -0.00247 -0.99105 0.0500 Uiso
N N -1.65335 -0.09016 -0.98839 0.0500 Uiso
N1 N -1.50689 0.0776 -0.83498 0.0500 Uiso
N N -1.84121 -0.08893 -0.99792 0.0500 Uiso
N N -1.51666 0.08156 -0.64865 0.0500 Uiso
C C -1.74761 0.00618 -0.98386 0.0500 Uiso
C1 C -1.68955 -0.25232 -1.00474 0.0500 Uiso
H H -1.63267 -0.35866 -1.01056 0.0600 Uiso
C C -1.8052 -0.25162 -1.01043 0.0500 Uiso
H H -1.86252 -0.35556 -1.02536 0.0600 Uiso
C C -1.75068 0.181 -0.96051 0.0500 Uiso
C C -1.75676 0.3293 -0.93464 0.0500 Uiso
H1 H -1.76122 0.45878 -0.90876 0.0600 Uiso
C C -1.51973 -0.0166 -0.74138 0.0500 Uiso
C C -1.50254 0.24358 -0.68562 0.0500 Uiso
H H -1.49828 0.35016 -0.62915 0.0600 Uiso
C C -1.49575 0.24112 -0.80029 0.0500 Uiso
H H -1.48316 0.34441 -0.85827 0.0600 Uiso
C C -1.53722 -0.19293 -0.74217 0.0500 Uiso
C C -1.55751 -0.34343 -0.74622 0.0500 Uiso
H H -1.58245 -0.47353 -0.74935 0.0600 Uiso

#END
data_CuAIm_81_P-4_Imll7sob
_symmetry_cell_setting           tetragonal
_symmetry_space_group_name_H-M   'P -4'
_symmetry_Int_Tables_number      81
_space_group_name_Hall           'P -4'
loop_
_symmetry_equiv_pos_site_id
_symmetry_equiv_pos_as_xyz
1 x,y,z
2 y,-x,-z
3 -x,-y,z
4 -y,x,-z
_cell_length_a                   6.0077
_cell_length_b                   6.0077
_cell_length_c                   8.3473
_cell_angle_alpha                90
_cell_angle_beta                 90
_cell_angle_gamma                90
_cell_volume                     301.275
loop_
_atom_site_label
_atom_site_type_symbol
_atom_site_fract_x
_atom_site_fract_y
_atom_site_fract_z
_atom_site_U_iso_or_equiv
_atom_site_thermal_displace_type
Cu Cu 0 0 0 0.0500 Uiso
N N 0.00115 -0.31392 -0.06795 0.0500 Uiso
C C 0 -0.5 0.02369 0.0500 Uiso
C1 C 0.0007 -0.38493 -0.22332 0.0500 Uiso
H H 0.00177 -0.26824 -0.32247 0.0600 Uiso
C2 C 0 -0.5 0.33782 0.0500 Uiso
H1 H 0 -0.5 0.46576 0.0600 Uiso
C C 0 -0.5 0.19236 0.0500 Uiso

#END
data_CuAIm_21_C222_1SAF10m5
_symmetry_cell_setting           orthorhombic
_symmetry_space_group_name_H-M   'C 2 2 2'
_symmetry_Int_Tables_number      21
_space_group_name_Hall           'C 2 2'
loop_
_symmetry_equiv_pos_site_id
_symmetry_equiv_pos_as_xyz
1 x,y,z
2 -x,-y,z
3 x,-y,-z
4 -x,y,-z
5 1/2+x,1/2+y,z
6 1/2-x,1/2-y,z
7 1/2+x,1/2-y,-z
8 1/2-x,1/2+y,-z
_cell_length_a                   8.5755
_cell_length_b                   8.5239
_cell_length_c                   8.4295
_cell_angle_alpha                90
_cell_angle_beta                 90
_cell_angle_gamma                90
_cell_volume                     616.169
loop_
_atom_site_label
_atom_site_type_symbol
_atom_site_fract_x
_atom_site_fract_y
_atom_site_fract_z
_atom_site_U_iso_or_equiv
_atom_site_thermal_displace_type
Cu Cu -0.5 -0.5 1 0.0500 Uiso
N N -0.34248 -0.34229 1.05816 0.0500 Uiso
C C -0.25 -0.25 0.96701 0.0500 Uiso
C1 C -0.30716 -0.30713 1.21189 0.0500 Uiso
H H -0.36432 -0.36601 1.31 0.0600 Uiso
C2 C -0.25 -0.25 0.65578 0.0500 Uiso
H1 H -0.25 -0.25 0.52904 0.0600 Uiso
C C -0.25 -0.25 0.79987 0.0500 Uiso

#END
data_CuAIm_76_P41_RIWaRaTG
_symmetry_cell_setting           tetragonal
_symmetry_space_group_name_H-M   'P 41'
_symmetry_Int_Tables_number      76
_space_group_name_Hall           'P 4w'
loop_
_symmetry_equiv_pos_site_id
_symmetry_equiv_pos_as_xyz
1 x,y,z
2 -y,x,1/4+z
3 -x,-y,1/2+z
4 y,-x,3/4+z
_cell_length_a                   9.2260
_cell_length_b                   9.2260
_cell_length_c                   10.4781
_cell_angle_alpha                90
_cell_angle_beta                 90
_cell_angle_gamma                90
_cell_volume                     891.886
loop_
_atom_site_label
_atom_site_type_symbol
_atom_site_fract_x
_atom_site_fract_y
_atom_site_fract_z
_atom_site_U_iso_or_equiv
_atom_site_thermal_displace_type
Cu Cu 1.39076 0.01318 -0.69011 0.0500 Uiso
N N 1.5378 -0.03162 -0.56139 0.0500 Uiso
N1 N 1.35896 -0.19923 -0.74733 0.0500 Uiso
N N 1.65146 -0.07084 -0.37426 0.0500 Uiso
N N 1.20712 -0.34184 -0.86124 0.0500 Uiso
C C 1.53002 -0.09673 -0.44516 0.0500 Uiso
C1 C 1.66972 0.03618 -0.56549 0.0500 Uiso
H H 1.70375 0.09869 -0.64793 0.0600 Uiso
C C 1.73995 0.00968 -0.45169 0.0500 Uiso
H H 1.84533 0.04654 -0.41952 0.0600 Uiso
C C 1.42151 -0.19545 -0.40797 0.0500 Uiso
C C 1.33628 -0.28977 -0.37813 0.0500 Uiso
H1 H 1.25961 -0.37245 -0.35366 0.0600 Uiso
C C 1.21978 -0.2446 -0.76412 0.0500 Uiso
C C 1.34514 -0.36167 -0.90595 0.0500 Uiso
H H 1.36906 -0.43444 -0.98444 0.0600 Uiso
C C 1.43808 -0.27441 -0.83591 0.0500 Uiso
H H 1.55447 -0.26166 -0.84475 0.0600 Uiso
C C 1.1039 -0.19266 -0.69074 0.0500 Uiso
C C 1.0043 -0.14612 -0.62713 0.0500 Uiso
H H 0.91243 -0.10669 -0.57537 0.0600 Uiso

#END
data_CuAIm_144_P31_Byswu5Pi
_symmetry_space_group_name_H-M   Unknown
_symmetry_Int_Tables_number      0
_space_group_name_Hall           'P 31'
loop_
_symmetry_equiv_pos_site_id
_symmetry_equiv_pos_as_xyz
1 x,y,z
2 -y,x-y,0.33333+z
3 -x+y,-x,0.66667+z
_cell_length_a                   9.8788
_cell_length_b                   9.8788
_cell_length_c                   9.9763
_cell_angle_alpha                90
_cell_angle_beta                 90
_cell_angle_gamma                120
_cell_volume                     843.157
loop_
_atom_site_label
_atom_site_type_symbol
_atom_site_fract_x
_atom_site_fract_y
_atom_site_fract_z
_atom_site_U_iso_or_equiv
_atom_site_thermal_displace_type
Cu Cu -0.14143 0.19208 -0.24876 0.0500 Uiso
N N -0.21468 0.01552 -0.11833 0.0500 Uiso
N1 N -0.09169 0.39704 -0.16645 0.0500 Uiso
N N -0.23558 -0.16962 0.02508 0.0500 Uiso
N N -0.1131 0.54862 -0.00976 0.0500 Uiso
C C -0.17084 -0.09168 -0.09141 0.0500 Uiso
C1 C -0.31042 0.00576 -0.01498 0.0500 Uiso
H H -0.36362 0.07871 -0.01053 0.0600 Uiso
C C -0.32155 -0.1067 0.07367 0.0500 Uiso
H H -0.3837 -0.14222 0.16812 0.0600 Uiso
C C -0.06691 -0.1166 -0.17032 0.0500 Uiso
C C 0.02581 -0.13653 -0.2351 0.0500 Uiso
H1 H 0.10928 -0.15254 -0.2906 0.0600 Uiso
C C -0.19173 0.41988 -0.08872 0.0500 Uiso
C C 0.04194 0.60912 -0.03837 0.0500 Uiso
H H 0.13155 0.71434 0.00992 0.0600 Uiso
C C 0.0548 0.51733 -0.13592 0.0500 Uiso
H H 0.15799 0.53296 -0.18774 0.0600 Uiso
C C -0.35582 0.32413 -0.08863 0.0500 Uiso
C C -0.49701 0.24121 -0.08558 0.0500 Uiso
H H -0.62157 0.16846 -0.08129 0.0600 Uiso

#END
data_CuAIm_24_I212121_OMn5Cr5E
_symmetry_cell_setting           orthorhombic
_symmetry_space_group_name_H-M   'I 21 21 21'
_symmetry_Int_Tables_number      24
_space_group_name_Hall           'I 2b 2c'
loop_
_symmetry_equiv_pos_site_id
_symmetry_equiv_pos_as_xyz
1 x,y,z
2 -x,1/2-y,z
3 x,-y,1/2-z
4 -x,1/2+y,1/2-z
5 1/2+x,1/2+y,1/2+z
6 1/2-x,-y,1/2+z
7 1/2+x,1/2-y,-z
8 1/2-x,y,-z
_cell_length_a                   8.2946
_cell_length_b                   8.3327
_cell_length_c                   16.7698
_cell_angle_alpha                90
_cell_angle_beta                 90
_cell_angle_gamma                90
_cell_volume                     1159.07
loop_
_atom_site_label
_atom_site_type_symbol
_atom_site_fract_x
_atom_site_fract_y
_atom_site_fract_z
_atom_site_U_iso_or_equiv
_atom_site_thermal_displace_type
Cu Cu -0.5 -0.75 0.38173 0.0500 Uiso
N N -0.54861 -0.91804 0.30289 0.0500 Uiso
N N -0.64677 -0.64155 0.45662 0.0500 Uiso
C C -0.45613 -1 0.25 0.0500 Uiso
C1 C -0.70529 -0.94895 0.28249 0.0500 Uiso
H H -0.80466 -0.89655 0.31562 0.0600 Uiso
C2 C -0.14011 -1 0.25 0.0500 Uiso
H1 H -0.01146 -1 0.25 0.0600 Uiso
C C -0.28638 -1 0.25 0.0500 Uiso
C C -0.75 -0.73305 0.5 0.0500 Uiso
C C -0.68633 -0.48603 0.47323 0.0500 Uiso
H H -0.62073 -0.38764 0.44599 0.0600 Uiso
C C -0.75 -0.9023 0.5 0.0500 Uiso
C C -0.75 -1.04801 0.5 0.0500 Uiso
H5 H -0.75 -1.1761 0.5 0.0600 Uiso

#END
data_CuAIm_29_Pca21_GFHNldxB
_symmetry_cell_setting           orthorhombic
_symmetry_space_group_name_H-M   'P c a 21'
_symmetry_Int_Tables_number      29
_space_group_name_Hall           'P 2c -2ac'
loop_
_symmetry_equiv_pos_site_id
_symmetry_equiv_pos_as_xyz
1 x,y,z
2 -x,-y,1/2+z
3 1/2-x,y,1/2+z
4 1/2+x,-y,z
_cell_length_a                   15.5520
_cell_length_b                   6.1011
_cell_length_c                   11.3359
_cell_angle_alpha                90
_cell_angle_beta                 90
_cell_angle_gamma                90
_cell_volume                     1075.6
loop_
_atom_site_label
_atom_site_type_symbol
_atom_site_fract_x
_atom_site_fract_y
_atom_site_fract_z
_atom_site_U_iso_or_equiv
_atom_site_thermal_displace_type
Cu Cu -1.54811 -0.01704 -0.29968 0.0500 Uiso
N N -1.47361 -0.00708 -0.43944 0.0500 Uiso
N1 N -1.57956 -0.33253 -0.3126 0.0500 Uiso
N N -1.43059 0.02133 -0.62738 0.0500 Uiso
N N -1.58327 -0.70074 -0.31218 0.0500 Uiso
C C -1.49764 0.04178 -0.55144 0.0500 Uiso
C1 C -1.3879 -0.0518 -0.44411 0.0500 Uiso
H H -1.35177 -0.09307 -0.36549 0.0600 Uiso
C C -1.3612 -0.03447 -0.56002 0.0500 Uiso
H H -1.29753 -0.05731 -0.59691 0.0600 Uiso
C C -1.57755 0.132 -0.58382 0.0500 Uiso
C C -1.64268 0.23023 -0.6106 0.0500 Uiso
H1 H -1.69681 0.33174 -0.63063 0.0600 Uiso
C C -1.53297 -0.51988 -0.32352 0.0500 Uiso
C C -1.66482 -0.62444 -0.2945 0.0500 Uiso
H H -1.71936 -0.73437 -0.28721 0.0600 Uiso
C C -1.66255 -0.39795 -0.29373 0.0500 Uiso
H H -1.71432 -0.28168 -0.28003 0.0600 Uiso
C C -1.44461 -0.52928 -0.34942 0.0500 Uiso
C C -1.36979 -0.5408 -0.37882 0.0500 Uiso
H H -1.30449 -0.54886 -0.40812 0.0600 Uiso

#END
