# Supplementary material for: Experimentally Validated Ab Initio Crystal Structure Prediction of Novel Metal–Organic Framework Materials
Source: J Am Chem Soc. 2023 Jan 31;145(6):3515–25. doi: 10.1021/jacs.2c12095 (PMC9936577; doi:10.1021/jacs.2c12095)
Supplement: Supplementary file 3 — ja2c12095_si_003.cif [file ja2c12095_si_003.cif]

data_CuVIm_80_I41_di6Zq4zm
_symmetry_cell_setting           tetragonal
_symmetry_space_group_name_H-M   'I 41'
_symmetry_Int_Tables_number      80
_space_group_name_Hall           'I 4bw'
loop_
_symmetry_equiv_pos_site_id
_symmetry_equiv_pos_as_xyz
1 x,y,z
2 -y,1/2+x,1/4+z
3 1/2-x,1/2-y,1/2+z
4 1/2+y,-x,3/4+z
5 1/2+x,1/2+y,1/2+z
6 1/2-y,x,3/4+z
7 -x,-y,z
8 y,1/2-x,1/4+z
_cell_length_a                   7.2626
_cell_length_b                   7.2626
_cell_length_c                   18.8483
_cell_angle_alpha                90
_cell_angle_beta                 90
_cell_angle_gamma                90
_cell_volume                     994.16
loop_
_atom_site_label
_atom_site_type_symbol
_atom_site_fract_x
_atom_site_fract_y
_atom_site_fract_z
_atom_site_U_iso_or_equiv
_atom_site_thermal_displace_type
Cu Cu -0.5 -0.5 0.21007 0.0500 Uiso
N N -0.59378 -0.33375 0.2851 0.0500 Uiso
N N -0.57805 -0.18271 0.38834 0.0500 Uiso
C C -0.4861 -0.22901 0.32793 0.0500 Uiso
C1 C -0.75005 -0.25951 0.38292 0.0500 Uiso
H H -0.85314 -0.2416 0.42408 0.0600 Uiso
C C -0.75888 -0.35303 0.31932 0.0500 Uiso
H H -0.86931 -0.43412 0.29665 0.0600 Uiso
C C -0.29877 -0.1718 0.3136 0.0500 Uiso
H1 H -0.22994 -0.10381 0.35779 0.0600 Uiso
C C -0.20286 -0.19113 0.25307 0.0500 Uiso
H H -0.05989 -0.14671 0.24973 0.0600 Uiso
H H -0.25979 -0.25437 0.20548 0.0600 Uiso

#END
data_CuVIm_30_Pnc2_er1XPOl2
_symmetry_cell_setting           orthorhombic
_symmetry_space_group_name_H-M   'P n c 2'
_symmetry_Int_Tables_number      30
_space_group_name_Hall           'P 2 -2bc'
loop_
_symmetry_equiv_pos_site_id
_symmetry_equiv_pos_as_xyz
1 x,y,z
2 -x,-y,z
3 -x,1/2+y,1/2+z
4 x,1/2-y,1/2+z
_cell_length_a                   7.0429
_cell_length_b                   7.8776
_cell_length_c                   9.2625
_cell_angle_alpha                90
_cell_angle_beta                 90
_cell_angle_gamma                90
_cell_volume                     513.894
loop_
_atom_site_label
_atom_site_type_symbol
_atom_site_fract_x
_atom_site_fract_y
_atom_site_fract_z
_atom_site_U_iso_or_equiv
_atom_site_thermal_displace_type
Cu Cu -1 1 0.2018 0.0500 Uiso
N N -1.07772 0.84264 0.36063 0.0500 Uiso
N N -1.06588 0.6746 0.55476 0.0500 Uiso
C C -0.97566 0.72237 0.43107 0.0500 Uiso
C1 C -1.22969 0.7674 0.56152 0.0500 Uiso
H H -1.32881 0.75456 0.65011 0.0600 Uiso
C C -1.23669 0.87137 0.44191 0.0500 Uiso
H H -1.3401 0.96744 0.41265 0.0600 Uiso
C C -0.79264 0.65504 0.38985 0.0500 Uiso
H1 H -0.73117 0.56833 0.46898 0.0600 Uiso
C C -0.69388 0.68624 0.2688 0.0500 Uiso
H H -0.55566 0.62767 0.25315 0.0600 Uiso
H H -0.74692 0.76569 0.18152 0.0600 Uiso

#END
data_CuVIm_41_Aba2_vBgGYFDW
_symmetry_cell_setting           orthorhombic
_symmetry_space_group_name_H-M   'A b a 2'
_symmetry_Int_Tables_number      41
_space_group_name_Hall           'A 2 -2ab'
loop_
_symmetry_equiv_pos_site_id
_symmetry_equiv_pos_as_xyz
1 x,y,z
2 -x,-y,z
3 1/2-x,y,1/2+z
4 1/2+x,-y,1/2+z
5 x,1/2+y,1/2+z
6 -x,1/2-y,1/2+z
7 1/2-x,1/2+y,z
8 1/2+x,1/2-y,z
_cell_length_a                   8.4660
_cell_length_b                   8.7382
_cell_length_c                   13.6698
_cell_angle_alpha                90
_cell_angle_beta                 90
_cell_angle_gamma                90
_cell_volume                     1011.26
loop_
_atom_site_label
_atom_site_type_symbol
_atom_site_fract_x
_atom_site_fract_y
_atom_site_fract_z
_atom_site_U_iso_or_equiv
_atom_site_thermal_displace_type
Cu Cu -1 -0.5 -0.39445 0.0500 Uiso
N N -0.8813 -0.69541 -0.40582 0.0500 Uiso
N N -0.70078 -0.8818 -0.4066 0.0500 Uiso
C C -0.75121 -0.75283 -0.36055 0.0500 Uiso
C1 C -0.80211 -0.90659 -0.48272 0.0500 Uiso
H H -0.79131 -1.00495 -0.53038 0.0600 Uiso
C C -0.91325 -0.79134 -0.48263 0.0500 Uiso
H H -1.0126 -0.77274 -0.53132 0.0600 Uiso
C C -0.67446 -0.69388 -0.27407 0.0500 Uiso
H1 H -0.55954 -0.74566 -0.25928 0.0600 Uiso
C C -0.72684 -0.58502 -0.21293 0.0500 Uiso
H H -0.6535 -0.54699 -0.15233 0.0600 Uiso
H H -0.84035 -0.52762 -0.2215 0.0600 Uiso

#END
data_CuVIm_32_Pba2_ExA6y4mB
_symmetry_cell_setting           orthorhombic
_symmetry_space_group_name_H-M   'P b a 2'
_symmetry_Int_Tables_number      32
_space_group_name_Hall           'P 2 -2ab'
loop_
_symmetry_equiv_pos_site_id
_symmetry_equiv_pos_as_xyz
1 x,y,z
2 -x,-y,z
3 1/2-x,1/2+y,z
4 1/2+x,1/2-y,z
_cell_length_a                   8.4395
_cell_length_b                   8.8085
_cell_length_c                   7.0537
_cell_angle_alpha                90
_cell_angle_beta                 90
_cell_angle_gamma                90
_cell_volume                     524.367
loop_
_atom_site_label
_atom_site_type_symbol
_atom_site_fract_x
_atom_site_fract_y
_atom_site_fract_z
_atom_site_U_iso_or_equiv
_atom_site_thermal_displace_type
Cu Cu -0.5 -0.5 -0.84251 0.0500 Uiso
N N -0.3015 -0.37829 -0.85978 0.0500 Uiso
N N -0.1266 -0.18841 -0.8746 0.0500 Uiso
C C -0.25359 -0.24542 -0.77999 0.0500 Uiso
C1 C -0.09359 -0.28782 -1.01793 0.0500 Uiso
H H 0.00605 -0.27014 -1.11193 0.0600 Uiso
C C -0.2017 -0.40479 -1.00946 0.0500 Uiso
H H -0.21401 -0.5044 -1.09853 0.0600 Uiso
C C -0.32234 -0.17137 -0.6165 0.0500 Uiso
H1 H -0.28386 -0.0541 -0.59687 0.0600 Uiso
C C -0.42708 -0.23016 -0.49367 0.0500 Uiso
H H -0.476 -0.1603 -0.38082 0.0600 Uiso
H H -0.47045 -0.34663 -0.50268 0.0600 Uiso

#END
data_CuVIm_75_P4_MiTI4Bpb
_symmetry_cell_setting           tetragonal
_symmetry_space_group_name_H-M   'P 4'
_symmetry_Int_Tables_number      75
_space_group_name_Hall           'P 4'
loop_
_symmetry_equiv_pos_site_id
_symmetry_equiv_pos_as_xyz
1 x,y,z
2 -y,x,z
3 -x,-y,z
4 y,-x,z
_cell_length_a                   8.6268
_cell_length_b                   8.6268
_cell_length_c                   6.8806
_cell_angle_alpha                90
_cell_angle_beta                 90
_cell_angle_gamma                90
_cell_volume                     512.066
loop_
_atom_site_label
_atom_site_type_symbol
_atom_site_fract_x
_atom_site_fract_y
_atom_site_fract_z
_atom_site_U_iso_or_equiv
_atom_site_thermal_displace_type
Cu Cu 0 0 0.90076 0.0500 Uiso
Cu Cu -0.5 -0.5 0.9543 0.0500 Uiso
N N -0.12637 -0.19324 0.88607 0.0500 Uiso
N N -0.3043 -0.37928 0.92221 0.0500 Uiso
C C -0.24858 -0.24362 0.99435 0.0500 Uiso
C1 C -0.21531 -0.41417 0.76338 0.0500 Uiso
H H -0.23571 -0.51766 0.67809 0.0600 Uiso
C C -0.10541 -0.29959 0.74109 0.0500 Uiso
H H -0.01332 -0.28852 0.63476 0.0600 Uiso
C C -0.30346 -0.15979 1.16222 0.0500 Uiso
H1 H -0.24594 -0.0485 1.18468 0.0600 Uiso
C C -0.41579 -0.20215 1.28608 0.0500 Uiso
H H -0.45 -0.12557 1.40394 0.0600 Uiso
H H -0.48057 -0.30989 1.27255 0.0600 Uiso

#END
data_CuVIm_41_Aba2_9zLczb4n
_symmetry_cell_setting           orthorhombic
_symmetry_space_group_name_H-M   'A b a 2'
_symmetry_Int_Tables_number      41
_space_group_name_Hall           'A 2 -2ab'
loop_
_symmetry_equiv_pos_site_id
_symmetry_equiv_pos_as_xyz
1 x,y,z
2 -x,-y,z
3 1/2-x,y,1/2+z
4 1/2+x,-y,1/2+z
5 x,1/2+y,1/2+z
6 -x,1/2-y,1/2+z
7 1/2-x,1/2+y,z
8 1/2+x,1/2-y,z
_cell_length_a                   8.5541
_cell_length_b                   8.6587
_cell_length_c                   14.1950
_cell_angle_alpha                90
_cell_angle_beta                 90
_cell_angle_gamma                90
_cell_volume                     1051.39
loop_
_atom_site_label
_atom_site_type_symbol
_atom_site_fract_x
_atom_site_fract_y
_atom_site_fract_z
_atom_site_U_iso_or_equiv
_atom_site_thermal_displace_type
Cu Cu 0.5 -1 0.86911 0.0500 Uiso
N N 0.30285 -0.87899 0.85909 0.0500 Uiso
N N 0.12124 -0.69391 0.85583 0.0500 Uiso
C C 0.25008 -0.7479 0.90116 0.0500 Uiso
C1 C 0.09185 -0.79358 0.78331 0.0500 Uiso
H H -0.00823 -0.77942 0.73734 0.0600 Uiso
C C 0.20453 -0.90734 0.78477 0.0500 Uiso
H H 0.22055 -1.00597 0.73865 0.0600 Uiso
C C 0.3144 -0.67318 0.98358 0.0500 Uiso
H1 H 0.26973 -0.55679 0.99579 0.0600 Uiso
C C 0.42079 -0.73041 1.04356 0.0500 Uiso
H H 0.4641 -0.6608 1.10171 0.0600 Uiso
H H 0.46961 -0.84623 1.03698 0.0600 Uiso

#END
data_CuVIm_144_P31_zkF28KNL
_symmetry_space_group_name_H-M   Unknown
_symmetry_Int_Tables_number      0
_space_group_name_Hall           'P 31'
loop_
_symmetry_equiv_pos_site_id
_symmetry_equiv_pos_as_xyz
1 x,y,z
2 -y,x-y,0.33333+z
3 -x+y,-x,0.66667+z
_cell_length_a                   8.2205
_cell_length_b                   8.2205
_cell_length_c                   12.9770
_cell_angle_alpha                90
_cell_angle_beta                 90
_cell_angle_gamma                120
_cell_volume                     759.454
loop_
_atom_site_label
_atom_site_type_symbol
_atom_site_fract_x
_atom_site_fract_y
_atom_site_fract_z
_atom_site_U_iso_or_equiv
_atom_site_thermal_displace_type
Cu Cu -0.90018 -0.66925 2.14567 0.0500 Uiso
N N -0.87865 -0.44828 2.07168 0.0500 Uiso
N1 N -1.07824 -0.90771 2.2158 0.0500 Uiso
N N -0.84004 -0.26576 1.93525 0.0500 Uiso
N N -1.20855 -1.11281 2.34557 0.0500 Uiso
C C -0.76191 -0.3463 1.99336 0.0500 Uiso
C1 C -1.01131 -0.31792 1.97859 0.0500 Uiso
H H -1.10096 -0.26726 1.94853 0.0600 Uiso
C C -1.03607 -0.43165 2.06205 0.0500 Uiso
H H -1.15542 -0.50162 2.11364 0.0600 Uiso
C C -0.57923 -0.32419 1.97189 0.0500 Uiso
H1 H -0.52314 -0.26671 1.89585 0.0600 Uiso
C C -0.47974 -0.36856 2.03633 0.0500 Uiso
H H -0.34551 -0.35181 2.01287 0.0600 Uiso
H H -0.5269 -0.42121 2.11398 0.0600 Uiso
C C -1.15142 -0.93505 2.31299 0.0500 Uiso
C C -1.09083 -1.07433 2.18763 0.0500 Uiso
H H -1.04215 -1.09299 2.11354 0.0600 Uiso
C C -1.17092 -1.20034 2.26751 0.0500 Uiso
H H -1.20458 -1.34546 2.27325 0.0600 Uiso
C C -1.17185 -0.8024 2.37695 0.0500 Uiso
H H -1.22151 -0.8541 2.45475 0.0600 Uiso
C C -1.13903 -0.62984 2.35265 0.0500 Uiso
H H -1.1554 -0.54234 2.41001 0.0600 Uiso
H H -1.09122 -0.56848 2.27651 0.0600 Uiso

#END
data_CuVIm_80_I41_DpqbdDVE
_symmetry_cell_setting           tetragonal
_symmetry_space_group_name_H-M   'I 41'
_symmetry_Int_Tables_number      80
_space_group_name_Hall           'I 4bw'
loop_
_symmetry_equiv_pos_site_id
_symmetry_equiv_pos_as_xyz
1 x,y,z
2 -y,1/2+x,1/4+z
3 1/2-x,1/2-y,1/2+z
4 1/2+y,-x,3/4+z
5 1/2+x,1/2+y,1/2+z
6 1/2-y,x,3/4+z
7 -x,-y,z
8 y,1/2-x,1/4+z
_cell_length_a                   7.6737
_cell_length_b                   7.6737
_cell_length_c                   18.3646
_cell_angle_alpha                90
_cell_angle_beta                 90
_cell_angle_gamma                90
_cell_volume                     1081.41
loop_
_atom_site_label
_atom_site_type_symbol
_atom_site_fract_x
_atom_site_fract_y
_atom_site_fract_z
_atom_site_U_iso_or_equiv
_atom_site_thermal_displace_type
Cu Cu 0 -0.5 0.09521 0.0500 Uiso
N N -0.06271 -0.31497 0.02484 0.0500 Uiso
N N -0.08548 -0.16098 -0.0783 0.0500 Uiso
C C 0.02196 -0.25892 -0.03584 0.0500 Uiso
C1 C -0.24225 -0.15294 -0.04289 0.0500 Uiso
H H -0.35222 -0.08147 -0.06478 0.0600 Uiso
C C -0.22817 -0.24744 0.0206 0.0500 Uiso
H H -0.3246 -0.27257 0.06243 0.0600 Uiso
C C 0.20291 -0.28462 -0.05521 0.0500 Uiso
H1 H 0.23565 -0.24042 -0.11019 0.0600 Uiso
C C 0.33269 -0.34855 -0.01418 0.0500 Uiso
H H 0.46411 -0.35738 -0.03603 0.0600 Uiso
H H 0.31413 -0.39283 0.04163 0.0600 Uiso

#END
data_CuVIm_18_P21212_FnN5D1Qj
_symmetry_cell_setting           orthorhombic
_symmetry_space_group_name_H-M   'P 21 21 2'
_symmetry_Int_Tables_number      18
_space_group_name_Hall           'P 2 2ab'
loop_
_symmetry_equiv_pos_site_id
_symmetry_equiv_pos_as_xyz
1 x,y,z
2 -x,-y,z
3 1/2+x,1/2-y,-z
4 1/2-x,1/2+y,-z
_cell_length_a                   12.1572
_cell_length_b                   12.2082
_cell_length_c                   6.7708
_cell_angle_alpha                90
_cell_angle_beta                 90
_cell_angle_gamma                90
_cell_volume                     1004.91
loop_
_atom_site_label
_atom_site_type_symbol
_atom_site_fract_x
_atom_site_fract_y
_atom_site_fract_z
_atom_site_U_iso_or_equiv
_atom_site_thermal_displace_type
Cu Cu 0 -1 0.07393 0.0500 Uiso
Cu1 Cu -0.5 -1 -0.05511 0.0500 Uiso
N N -0.156 -0.98678 -0.00993 0.0500 Uiso
N1 N -0.02159 -0.65977 0.10061 0.0500 Uiso
N N -0.33742 -0.98135 -0.06 0.0500 Uiso
N N -0.00578 -0.8411 0.13524 0.0500 Uiso
C C -0.25571 -1.01787 0.06053 0.0500 Uiso
C1 C -0.28755 -0.92504 -0.20982 0.0500 Uiso
H H -0.33406 -0.88697 -0.32748 0.0600 Uiso
C C -0.17568 -0.92798 -0.17888 0.0500 Uiso
H H -0.10957 -0.89164 -0.26433 0.0600 Uiso
C C -0.27631 -1.07684 0.24228 0.0500 Uiso
H1 H -0.3578 -1.11436 0.25168 0.0600 Uiso
C C -0.20629 -1.08752 0.39434 0.0500 Uiso
H H -0.22809 -1.13405 0.52553 0.0600 Uiso
H H -0.12466 -1.05082 0.39375 0.0600 Uiso
C C 0.01993 -0.75306 0.021 0.0500 Uiso
C C -0.07574 -0.69018 0.26931 0.0500 Uiso
H H -0.11561 -0.63032 0.36306 0.0600 Uiso
C C -0.06678 -0.80209 0.28956 0.0500 Uiso
H H -0.1007 -0.85553 0.40195 0.0600 Uiso
C C 0.07812 -0.76357 -0.16412 0.0500 Uiso
H H 0.11489 -0.84416 -0.18688 0.0600 Uiso
C C 0.08925 -0.68747 -0.30574 0.0500 Uiso
H H 0.13485 -0.7065 -0.43953 0.0600 Uiso
H H 0.05427 -0.60542 -0.29506 0.0600 Uiso

#END
data_CuVIm_75_P4_f0Rd48ti
_symmetry_cell_setting           tetragonal
_symmetry_space_group_name_H-M   'P 4'
_symmetry_Int_Tables_number      75
_space_group_name_Hall           'P 4'
loop_
_symmetry_equiv_pos_site_id
_symmetry_equiv_pos_as_xyz
1 x,y,z
2 -y,x,z
3 -x,-y,z
4 y,-x,z
_cell_length_a                   8.5952
_cell_length_b                   8.5952
_cell_length_c                   6.7989
_cell_angle_alpha                90
_cell_angle_beta                 90
_cell_angle_gamma                90
_cell_volume                     502.285
loop_
_atom_site_label
_atom_site_type_symbol
_atom_site_fract_x
_atom_site_fract_y
_atom_site_fract_z
_atom_site_U_iso_or_equiv
_atom_site_thermal_displace_type
Cu Cu 0 0 0.63527 0.0500 Uiso
Cu Cu 0.5 0.5 0.5718 0.0500 Uiso
N N 0.19769 0.12108 0.59999 0.0500 Uiso
N N 0.37567 0.30716 0.55708 0.0500 Uiso
C C 0.25804 0.25528 0.67361 0.0500 Uiso
C1 C 0.38887 0.20497 0.40446 0.0500 Uiso
H H 0.47572 0.2197 0.29028 0.0600 Uiso
C C 0.27883 0.09002 0.4309 0.0500 Uiso
H H 0.25395 -0.01169 0.34232 0.0600 Uiso
C C 0.21299 0.33892 0.84892 0.0500 Uiso
H1 H 0.28091 0.44462 0.87322 0.0600 Uiso
C C 0.09898 0.30596 0.97705 0.0500 Uiso
H H 0.07607 0.38458 1.0989 0.0600 Uiso
H H 0.02201 0.20586 0.96382 0.0600 Uiso

#END
data_CuVIm_75_P4_UX8CvTMi
_symmetry_cell_setting           tetragonal
_symmetry_space_group_name_H-M   'P 4'
_symmetry_Int_Tables_number      75
_space_group_name_Hall           'P 4'
loop_
_symmetry_equiv_pos_site_id
_symmetry_equiv_pos_as_xyz
1 x,y,z
2 -y,x,z
3 -x,-y,z
4 y,-x,z
_cell_length_a                   8.5431
_cell_length_b                   8.5431
_cell_length_c                   6.9001
_cell_angle_alpha                90
_cell_angle_beta                 90
_cell_angle_gamma                90
_cell_volume                     503.601
loop_
_atom_site_label
_atom_site_type_symbol
_atom_site_fract_x
_atom_site_fract_y
_atom_site_fract_z
_atom_site_U_iso_or_equiv
_atom_site_thermal_displace_type
Cu Cu 1 0 0.43079 0.0500 Uiso
Cu Cu 0.5 0.5 0.52622 0.0500 Uiso
N N 0.79839 0.11251 0.46938 0.0500 Uiso
N N 0.63595 0.30997 0.53861 0.0500 Uiso
C C 0.745 0.25483 0.41176 0.0500 Uiso
C1 C 0.62102 0.1995 0.68089 0.0500 Uiso
H H 0.54084 0.21408 0.80137 0.0600 Uiso
C C 0.72151 0.07798 0.63842 0.0500 Uiso
H H 0.74418 -0.02943 0.71684 0.0600 Uiso
C C 0.79204 0.34018 0.24051 0.0500 Uiso
H1 H 0.75913 0.46367 0.24037 0.0600 Uiso
C C 0.87146 0.28361 0.08814 0.0500 Uiso
H H 0.90562 0.36087 -0.02959 0.0600 Uiso
H H 0.90527 0.16111 0.07581 0.0600 Uiso

#END
data_CuVIm_45_Iba2_LGcvZBfF
_symmetry_cell_setting           orthorhombic
_symmetry_space_group_name_H-M   'I b a 2'
_symmetry_Int_Tables_number      45
_space_group_name_Hall           'I 2 -2c'
loop_
_symmetry_equiv_pos_site_id
_symmetry_equiv_pos_as_xyz
1 x,y,z
2 -x,-y,z
3 -x,y,1/2+z
4 x,-y,1/2+z
5 1/2+x,1/2+y,1/2+z
6 1/2-x,1/2-y,1/2+z
7 1/2-x,1/2+y,z
8 1/2+x,1/2-y,z
_cell_length_a                   8.3560
_cell_length_b                   8.8098
_cell_length_c                   14.6071
_cell_angle_alpha                90
_cell_angle_beta                 90
_cell_angle_gamma                90
_cell_volume                     1075.3
loop_
_atom_site_label
_atom_site_type_symbol
_atom_site_fract_x
_atom_site_fract_y
_atom_site_fract_z
_atom_site_U_iso_or_equiv
_atom_site_thermal_displace_type
Cu Cu -0.5 0.5 1.4722 0.0500 Uiso
N N -0.29682 0.61741 1.48037 0.0500 Uiso
N N -0.12185 0.80857 1.48679 0.0500 Uiso
C C -0.24792 0.74891 1.44046 0.0500 Uiso
C1 C -0.09032 0.71232 1.55791 0.0500 Uiso
H H 0.00822 0.73261 1.60454 0.0600 Uiso
C C -0.19889 0.59467 1.55446 0.0500 Uiso
H H -0.21239 0.4971 1.59902 0.0600 Uiso
C C -0.31448 0.81868 1.35929 0.0500 Uiso
H1 H -0.27801 0.93647 1.3489 0.0600 Uiso
C C -0.41464 0.75491 1.29869 0.0500 Uiso
H H -0.46109 0.82047 1.2416 0.0600 Uiso
H H -0.455 0.63747 1.30392 0.0600 Uiso

#END
data_CuVIm_45_Iba2_uyO9RYBq
_symmetry_cell_setting           orthorhombic
_symmetry_space_group_name_H-M   'I b a 2'
_symmetry_Int_Tables_number      45
_space_group_name_Hall           'I 2 -2c'
loop_
_symmetry_equiv_pos_site_id
_symmetry_equiv_pos_as_xyz
1 x,y,z
2 -x,-y,z
3 -x,y,1/2+z
4 x,-y,1/2+z
5 1/2+x,1/2+y,1/2+z
6 1/2-x,1/2-y,1/2+z
7 1/2-x,1/2+y,z
8 1/2+x,1/2-y,z
_cell_length_a                   8.4876
_cell_length_b                   8.6536
_cell_length_c                   14.6551
_cell_angle_alpha                90
_cell_angle_beta                 90
_cell_angle_gamma                90
_cell_volume                     1076.39
loop_
_atom_site_label
_atom_site_type_symbol
_atom_site_fract_x
_atom_site_fract_y
_atom_site_fract_z
_atom_site_U_iso_or_equiv
_atom_site_thermal_displace_type
Cu Cu -1.5 0.5 0.24868 0.0500 Uiso
N N -1.29925 0.38419 0.23906 0.0500 Uiso
N N -1.11931 0.19649 0.23555 0.0500 Uiso
C C -1.24596 0.25417 0.28078 0.0500 Uiso
C1 C -1.09213 0.29255 0.16331 0.0500 Uiso
H H -0.99402 0.27371 0.11733 0.0600 Uiso
C C -1.20389 0.40819 0.1649 0.0500 Uiso
H H -1.22081 0.50532 0.11913 0.0600 Uiso
C C -1.30884 0.18394 0.36259 0.0500 Uiso
H1 H -1.26737 0.06623 0.3748 0.0600 Uiso
C C -1.41103 0.24643 0.42194 0.0500 Uiso
H H -1.45379 0.17954 0.47962 0.0600 Uiso
H H -1.4569 0.3637 0.4153 0.0600 Uiso

#END
data_CuVIm_81_P-4_Som4YWqZ
_symmetry_cell_setting           tetragonal
_symmetry_space_group_name_H-M   'P -4'
_symmetry_Int_Tables_number      81
_space_group_name_Hall           'P -4'
loop_
_symmetry_equiv_pos_site_id
_symmetry_equiv_pos_as_xyz
1 x,y,z
2 y,-x,-z
3 -x,-y,z
4 -y,x,-z
_cell_length_a                   8.5847
_cell_length_b                   8.5847
_cell_length_c                   7.0123
_cell_angle_alpha                90
_cell_angle_beta                 90
_cell_angle_gamma                90
_cell_volume                     516.786
loop_
_atom_site_label
_atom_site_type_symbol
_atom_site_fract_x
_atom_site_fract_y
_atom_site_fract_z
_atom_site_U_iso_or_equiv
_atom_site_thermal_displace_type
Cu Cu -0.5 -1 -0.4754 0.0500 Uiso
N N -0.32954 -0.85526 -0.55164 0.0500 Uiso
N N -0.15239 -0.66643 -0.58265 0.0500 Uiso
C C -0.2694 -0.72401 -0.47311 0.0500 Uiso
C1 C -0.13376 -0.76825 -0.73114 0.0500 Uiso
H H -0.04425 -0.75312 -0.83873 0.0600 Uiso
C C -0.24334 -0.88455 -0.71238 0.0500 Uiso
H H -0.26468 -0.98531 -0.80215 0.0600 Uiso
C C -0.30556 -0.65942 -0.28784 0.0500 Uiso
H1 H -0.25655 -0.54365 -0.26378 0.0600 Uiso
C C -0.38326 -0.72942 -0.14555 0.0500 Uiso
H H -0.39806 -0.67142 -0.00879 0.0600 Uiso
H H -0.43328 -0.84561 -0.15927 0.0600 Uiso

#END
data_CuVIm_43_Fdd2_kLxtMBTy
_symmetry_cell_setting           orthorhombic
_symmetry_space_group_name_H-M   'F d d 2'
_symmetry_Int_Tables_number      43
_space_group_name_Hall           'F 2 -2d'
loop_
_symmetry_equiv_pos_site_id
_symmetry_equiv_pos_as_xyz
1 x,y,z
2 -x,-y,z
3 1/4-x,1/4+y,1/4+z
4 3/4+x,3/4-y,1/4+z
5 x,1/2+y,1/2+z
6 -x,1/2-y,1/2+z
7 1/4-x,3/4+y,3/4+z
8 3/4+x,1/4-y,3/4+z
9 1/2+x,y,1/2+z
10 1/2-x,-y,1/2+z
11 3/4-x,1/4+y,3/4+z
12 1/4+x,3/4-y,3/4+z
13 1/2+x,1/2+y,z
14 1/2-x,1/2-y,z
15 3/4-x,3/4+y,1/4+z
16 1/4+x,1/4-y,1/4+z
_cell_length_a                   14.8104
_cell_length_b                   17.5044
_cell_length_c                   8.1288
_cell_angle_alpha                90
_cell_angle_beta                 90
_cell_angle_gamma                90
_cell_volume                     2107.37
loop_
_atom_site_label
_atom_site_type_symbol
_atom_site_fract_x
_atom_site_fract_y
_atom_site_fract_z
_atom_site_U_iso_or_equiv
_atom_site_thermal_displace_type
Cu Cu 0.25 0.25 0.83669 0.0500 Uiso
N N 0.14138 0.19089 0.77763 0.0500 Uiso
N N 0.05788 0.09208 0.69095 0.0500 Uiso
C C 0.1346 0.13306 0.66568 0.0500 Uiso
C1 C 0.01475 0.12537 0.82186 0.0500 Uiso
H H -0.04853 0.10367 0.86976 0.0600 Uiso
C C 0.06625 0.18594 0.87556 0.0500 Uiso
H H 0.05411 0.22586 0.97526 0.0600 Uiso
C C 0.19598 0.11775 0.53131 0.0500 Uiso
H1 H 0.17486 0.07072 0.45233 0.0600 Uiso
C C 0.27265 0.1552 0.49562 0.0500 Uiso
H H 0.31224 0.13997 0.38789 0.0600 Uiso
H H 0.29802 0.20275 0.56864 0.0600 Uiso

#END
data_CuVIm_29_Pca21_n3Qwkn5T
_symmetry_cell_setting           orthorhombic
_symmetry_space_group_name_H-M   'P c a 21'
_symmetry_Int_Tables_number      29
_space_group_name_Hall           'P 2c -2ac'
loop_
_symmetry_equiv_pos_site_id
_symmetry_equiv_pos_as_xyz
1 x,y,z
2 -x,-y,1/2+z
3 1/2-x,y,1/2+z
4 1/2+x,-y,z
_cell_length_a                   11.8464
_cell_length_b                   7.0715
_cell_length_c                   12.1964
_cell_angle_alpha                90
_cell_angle_beta                 90
_cell_angle_gamma                90
_cell_volume                     1021.71
loop_
_atom_site_label
_atom_site_type_symbol
_atom_site_fract_x
_atom_site_fract_y
_atom_site_fract_z
_atom_site_U_iso_or_equiv
_atom_site_thermal_displace_type
Cu Cu 0.25755 -0.40986 -1.00481 0.0500 Uiso
N N 0.10778 -0.53611 -1.01724 0.0500 Uiso
N1 N 0.26712 -0.36881 -0.84345 0.0500 Uiso
N N -0.07443 -0.61889 -1.01537 0.0500 Uiso
N N 0.25582 -0.33791 -0.66146 0.0500 Uiso
C C 0.00333 -0.49047 -0.98082 0.0500 Uiso
C1 C -0.01695 -0.74942 -1.0766 0.0500 Uiso
H H -0.05895 -0.8677 -1.11565 0.0600 Uiso
C C 0.09534 -0.69855 -1.07767 0.0500 Uiso
H H 0.16627 -0.76479 -1.11863 0.0600 Uiso
C C -0.0272 -0.32508 -0.91739 0.0500 Uiso
H1 H -0.10345 -0.34119 -0.86794 0.0600 Uiso
C C 0.02852 -0.16021 -0.91564 0.0500 Uiso
H H 0.0008 -0.0443 -0.86382 0.0600 Uiso
H H 0.1037 -0.13428 -0.96488 0.0600 Uiso
C C 0.22787 -0.44701 -0.74909 0.0500 Uiso
C C 0.32212 -0.20609 -0.81327 0.0500 Uiso
H H 0.3606 -0.11395 -0.87357 0.0600 Uiso
C C 0.31591 -0.18763 -0.701 0.0500 Uiso
H H 0.34997 -0.07848 -0.64799 0.0600 Uiso
C C 0.1699 -0.62572 -0.73425 0.0500 Uiso
H H 0.12192 -0.63491 -0.65784 0.0600 Uiso
C C 0.17354 -0.77801 -0.79962 0.0500 Uiso
H H 0.12876 -0.90632 -0.77704 0.0600 Uiso
H H 0.22126 -0.78214 -0.87589 0.0600 Uiso

#END
data_CuVIm_79_I4_ZZ1Gqkj7
_symmetry_cell_setting           tetragonal
_symmetry_space_group_name_H-M   'I 4'
_symmetry_Int_Tables_number      79
_space_group_name_Hall           'I 4'
loop_
_symmetry_equiv_pos_site_id
_symmetry_equiv_pos_as_xyz
1 x,y,z
2 -y,x,z
3 -x,-y,z
4 y,-x,z
5 1/2+x,1/2+y,1/2+z
6 1/2-y,1/2+x,1/2+z
7 1/2-x,1/2-y,1/2+z
8 1/2+y,1/2-x,1/2+z
_cell_length_a                   8.6477
_cell_length_b                   8.6477
_cell_length_c                   14.3317
_cell_angle_alpha                90
_cell_angle_beta                 90
_cell_angle_gamma                90
_cell_volume                     1071.76
loop_
_atom_site_label
_atom_site_type_symbol
_atom_site_fract_x
_atom_site_fract_y
_atom_site_fract_z
_atom_site_U_iso_or_equiv
_atom_site_thermal_displace_type
Cu Cu -0.5 0.5 -0.22286 0.0500 Uiso
Cu Cu -1 1 -0.22366 0.0500 Uiso
N N -0.87219 0.80815 -0.21151 0.0500 Uiso
N N -0.69432 0.62096 -0.21151 0.0500 Uiso
C C -0.74517 0.75072 -0.25553 0.0500 Uiso
C1 C -0.79042 0.59668 -0.13741 0.0500 Uiso
H H -0.77609 0.49815 -0.09156 0.0600 Uiso
C C -0.89988 0.71253 -0.13709 0.0500 Uiso
H H -0.99604 0.73201 -0.08996 0.0600 Uiso
C C -0.66716 0.80909 -0.33757 0.0500 Uiso
H1 H -0.55994 0.74771 -0.35322 0.0600 Uiso
C C -0.70777 0.92674 -0.39339 0.0500 Uiso
H H -0.63361 0.95953 -0.45136 0.0600 Uiso
H H -0.81109 0.99654 -0.38319 0.0600 Uiso

#END
data_CuVIm_79_I4_tRCwWJg4
_symmetry_cell_setting           tetragonal
_symmetry_space_group_name_H-M   'I 4'
_symmetry_Int_Tables_number      79
_space_group_name_Hall           'I 4'
loop_
_symmetry_equiv_pos_site_id
_symmetry_equiv_pos_as_xyz
1 x,y,z
2 -y,x,z
3 -x,-y,z
4 y,-x,z
5 1/2+x,1/2+y,1/2+z
6 1/2-y,1/2+x,1/2+z
7 1/2-x,1/2-y,1/2+z
8 1/2+y,1/2-x,1/2+z
_cell_length_a                   8.6277
_cell_length_b                   8.6277
_cell_length_c                   14.3959
_cell_angle_alpha                90
_cell_angle_beta                 90
_cell_angle_gamma                90
_cell_volume                     1071.59
loop_
_atom_site_label
_atom_site_type_symbol
_atom_site_fract_x
_atom_site_fract_y
_atom_site_fract_z
_atom_site_U_iso_or_equiv
_atom_site_thermal_displace_type
Cu Cu -1 0 0.2692 0.0500 Uiso
Cu Cu -1.5 -0.5 0.27633 0.0500 Uiso
N N -1.30543 -0.37686 0.26347 0.0500 Uiso
N N -1.12184 -0.19473 0.25911 0.0500 Uiso
C C -1.24905 -0.24731 0.30524 0.0500 Uiso
C1 C -1.09825 -0.29274 0.18601 0.0500 Uiso
H H -1.00187 -0.27747 0.13866 0.0600 Uiso
C C -1.21181 -0.40502 0.18841 0.0500 Uiso
H H -1.23089 -0.50308 0.14264 0.0600 Uiso
C C -1.30555 -0.16945 0.3875 0.0500 Uiso
H1 H -1.24182 -0.06334 0.4035 0.0600 Uiso
C C -1.42344 -0.20907 0.44337 0.0500 Uiso
H H -1.45418 -0.13516 0.50167 0.0600 Uiso
H H -1.49513 -0.31133 0.43315 0.0600 Uiso

#END
data_CuVIm_41_Aba2_g5gY7l9h
_symmetry_cell_setting           orthorhombic
_symmetry_space_group_name_H-M   'A b a 2'
_symmetry_Int_Tables_number      41
_space_group_name_Hall           'A 2 -2ab'
loop_
_symmetry_equiv_pos_site_id
_symmetry_equiv_pos_as_xyz
1 x,y,z
2 -x,-y,z
3 1/2-x,y,1/2+z
4 1/2+x,-y,1/2+z
5 x,1/2+y,1/2+z
6 -x,1/2-y,1/2+z
7 1/2-x,1/2+y,z
8 1/2+x,1/2-y,z
_cell_length_a                   8.6956
_cell_length_b                   8.3520
_cell_length_c                   14.4291
_cell_angle_alpha                90
_cell_angle_beta                 90
_cell_angle_gamma                90
_cell_volume                     1047.92
loop_
_atom_site_label
_atom_site_type_symbol
_atom_site_fract_x
_atom_site_fract_y
_atom_site_fract_z
_atom_site_U_iso_or_equiv
_atom_site_thermal_displace_type
Cu Cu 0 0 0.36249 0.0500 Uiso
N N -0.10499 -0.21198 0.352 0.0500 Uiso
N N -0.29808 -0.38862 0.34743 0.0500 Uiso
C C -0.22509 -0.27602 0.39923 0.0500 Uiso
C1 C -0.22143 -0.39575 0.26491 0.0500 Uiso
H H -0.25664 -0.47612 0.21012 0.0600 Uiso
C C -0.10189 -0.28703 0.26763 0.0500 Uiso
H H -0.015 -0.26031 0.21586 0.0600 Uiso
C C -0.26615 -0.24211 0.49404 0.0500 Uiso
H1 H -0.37321 -0.29753 0.51681 0.0600 Uiso
C C -0.18538 -0.15604 0.55562 0.0500 Uiso
H H -0.2252 -0.14447 0.62668 0.0600 Uiso
H H -0.07665 -0.09855 0.53813 0.0600 Uiso

#END
data_CuVIm_30_Pnc2_xNXogKlK
_symmetry_cell_setting           orthorhombic
_symmetry_space_group_name_H-M   'P n c 2'
_symmetry_Int_Tables_number      30
_space_group_name_Hall           'P 2 -2bc'
loop_
_symmetry_equiv_pos_site_id
_symmetry_equiv_pos_as_xyz
1 x,y,z
2 -x,-y,z
3 -x,1/2+y,1/2+z
4 x,1/2-y,1/2+z
_cell_length_a                   7.5069
_cell_length_b                   7.8666
_cell_length_c                   9.1176
_cell_angle_alpha                90
_cell_angle_beta                 90
_cell_angle_gamma                90
_cell_volume                     538.429
loop_
_atom_site_label
_atom_site_type_symbol
_atom_site_fract_x
_atom_site_fract_y
_atom_site_fract_z
_atom_site_U_iso_or_equiv
_atom_site_thermal_displace_type
Cu Cu 0 0 0.34341 0.0500 Uiso
N N 0.06548 -0.1793 0.48756 0.0500 Uiso
N N 0.09124 -0.3493 0.68301 0.0500 Uiso
C C -0.01108 -0.2317 0.61444 0.0500 Uiso
C1 C 0.23745 -0.37399 0.59588 0.0500 Uiso
H H 0.34033 -0.46575 0.62257 0.0600 Uiso
C C 0.22227 -0.26814 0.47612 0.0500 Uiso
H H 0.31263 -0.25036 0.38476 0.0600 Uiso
C C -0.18529 -0.18628 0.67001 0.0500 Uiso
H1 H -0.19865 -0.19466 0.7893 0.0600 Uiso
C C -0.32758 -0.14421 0.58906 0.0500 Uiso
H H -0.45581 -0.11868 0.63966 0.0600 Uiso
H H -0.32228 -0.1366 0.46965 0.0600 Uiso

#END
data_CuVIm_14_P21_c_9kB7dEvm
_symmetry_cell_setting           monoclinic
_symmetry_space_group_name_H-M   'P 21/c'
_symmetry_Int_Tables_number      14
_space_group_name_Hall           '-P 2ybc'
loop_
_symmetry_equiv_pos_site_id
_symmetry_equiv_pos_as_xyz
1 x,y,z
2 -x,1/2+y,1/2-z
3 -x,-y,-z
4 x,1/2-y,1/2+z
_cell_length_a                   7.3004
_cell_length_b                   7.3185
_cell_length_c                   9.1377
_cell_angle_alpha                90
_cell_angle_beta                 100.028
_cell_angle_gamma                90
_cell_volume                     480.75
loop_
_atom_site_label
_atom_site_type_symbol
_atom_site_fract_x
_atom_site_fract_y
_atom_site_fract_z
_atom_site_U_iso_or_equiv
_atom_site_thermal_displace_type
Cu Cu -1 -0.5 -0.5 0.0500 Uiso
N N -1.09999 -0.2833 -0.62552 0.0500 Uiso
N N -1.09057 -0.10817 -0.82533 0.0500 Uiso
C C -0.99045 -0.18573 -0.70224 0.0500 Uiso
C1 C -1.2721 -0.15301 -0.8233 0.0500 Uiso
H H -1.38469 -0.1068 -0.90857 0.0600 Uiso
C C -1.27792 -0.26116 -0.70037 0.0500 Uiso
H H -1.39683 -0.32509 -0.66477 0.0600 Uiso
C C -0.79387 -0.15603 -0.65027 0.0500 Uiso
H1 H -0.70946 -0.12454 -0.73444 0.0600 Uiso
C C -0.71501 -0.15705 -0.50609 0.0500 Uiso
H H -0.56675 -0.13233 -0.47144 0.0600 Uiso
H H -0.79875 -0.17293 -0.41916 0.0600 Uiso

#END
data_CuVIm_30_Pnc2_UAN961md
_symmetry_cell_setting           orthorhombic
_symmetry_space_group_name_H-M   'P n c 2'
_symmetry_Int_Tables_number      30
_space_group_name_Hall           'P 2 -2bc'
loop_
_symmetry_equiv_pos_site_id
_symmetry_equiv_pos_as_xyz
1 x,y,z
2 -x,-y,z
3 -x,1/2+y,1/2+z
4 x,1/2-y,1/2+z
_cell_length_a                   7.4089
_cell_length_b                   7.8233
_cell_length_c                   9.0862
_cell_angle_alpha                90
_cell_angle_beta                 90
_cell_angle_gamma                90
_cell_volume                     526.655
loop_
_atom_site_label
_atom_site_type_symbol
_atom_site_fract_x
_atom_site_fract_y
_atom_site_fract_z
_atom_site_U_iso_or_equiv
_atom_site_thermal_displace_type
Cu Cu 2 1 0.67492 0.0500 Uiso
N N 1.92985 0.81904 0.81836 0.0500 Uiso
N N 1.89999 0.6469 1.01351 0.0500 Uiso
C C 2.00265 0.76834 0.94823 0.0500 Uiso
C1 C 1.75734 0.61743 0.92124 0.0500 Uiso
H H 1.65595 0.52121 0.94447 0.0600 Uiso
C C 1.7751 0.72432 0.80151 0.0500 Uiso
H H 1.68848 0.73892 0.70629 0.0600 Uiso
C C 2.17529 0.81731 1.01053 0.0500 Uiso
H1 H 2.1806 0.81403 1.13081 0.0600 Uiso
C C 2.32569 0.85434 0.93522 0.0500 Uiso
H H 2.45148 0.88275 0.99157 0.0600 Uiso
H H 2.33021 0.85464 0.81522 0.0600 Uiso

#END
data_CuVIm_144_P31_rsynL5sx
_symmetry_space_group_name_H-M   Unknown
_symmetry_Int_Tables_number      0
_space_group_name_Hall           'P 31'
loop_
_symmetry_equiv_pos_site_id
_symmetry_equiv_pos_as_xyz
1 x,y,z
2 -y,x-y,0.33333+z
3 -x+y,-x,0.66667+z
_cell_length_a                   8.3269
_cell_length_b                   8.3269
_cell_length_c                   12.7466
_cell_angle_alpha                90
_cell_angle_beta                 90
_cell_angle_gamma                120
_cell_volume                     765.406
loop_
_atom_site_label
_atom_site_type_symbol
_atom_site_fract_x
_atom_site_fract_y
_atom_site_fract_z
_atom_site_U_iso_or_equiv
_atom_site_thermal_displace_type
Cu Cu 0.09102 -1.23957 0.68016 0.0500 Uiso
N N -0.0812 -1.17088 0.61388 0.0500 Uiso
N1 N 0.26149 -1.16698 0.55431 0.0500 Uiso
N N -0.22607 -1.1061 0.48636 0.0500 Uiso
N N 0.4571 -1.0977 0.41886 0.0500 Uiso
C C -0.16296 -1.22115 0.51729 0.0500 Uiso
C1 C -0.18609 -0.98176 0.56593 0.0500 Uiso
H H -0.22378 -0.87458 0.56205 0.0600 Uiso
C C -0.09661 -1.02135 0.64429 0.0500 Uiso
H H -0.04167 -0.95121 0.71831 0.0600 Uiso
C C -0.18871 -1.37612 0.45398 0.0500 Uiso
H1 H -0.25787 -1.38778 0.37929 0.0600 Uiso
C C -0.13845 -1.50256 0.47615 0.0500 Uiso
H H -0.15838 -1.60852 0.41925 0.0600 Uiso
H H -0.07072 -1.50247 0.54928 0.0600 Uiso
C C 0.3422 -1.23235 0.48705 0.0500 Uiso
C C 0.32879 -0.98493 0.52634 0.0500 Uiso
H H 0.28202 -0.8992 0.56435 0.0600 Uiso
C C 0.45094 -0.94136 0.44396 0.0500 Uiso
H H 0.5292 -0.8116 0.402 0.0600 Uiso
C C 0.31716 -1.4164 0.47603 0.0500 Uiso
H H 0.37091 -1.43457 0.40136 0.0600 Uiso
C C 0.23856 -1.5602 0.54248 0.0500 Uiso
H H 0.22573 -1.69189 0.51967 0.0600 Uiso
H H 0.18429 -1.5527 0.61867 0.0600 Uiso

#END
data_CuVIm_41_Aba2_a6Pdz99p
_symmetry_cell_setting           orthorhombic
_symmetry_space_group_name_H-M   'A b a 2'
_symmetry_Int_Tables_number      41
_space_group_name_Hall           'A 2 -2ab'
loop_
_symmetry_equiv_pos_site_id
_symmetry_equiv_pos_as_xyz
1 x,y,z
2 -x,-y,z
3 1/2-x,y,1/2+z
4 1/2+x,-y,1/2+z
5 x,1/2+y,1/2+z
6 -x,1/2-y,1/2+z
7 1/2-x,1/2+y,z
8 1/2+x,1/2-y,z
_cell_length_a                   7.7060
_cell_length_b                   14.8996
_cell_length_c                   9.2473
_cell_angle_alpha                90
_cell_angle_beta                 90
_cell_angle_gamma                90
_cell_volume                     1061.74
loop_
_atom_site_label
_atom_site_type_symbol
_atom_site_fract_x
_atom_site_fract_y
_atom_site_fract_z
_atom_site_U_iso_or_equiv
_atom_site_thermal_displace_type
Cu Cu -0.5 -0.5 -1.95341 0.0500 Uiso
N N -0.31294 -0.47405 -1.81206 0.0500 Uiso
N N -0.15103 -0.45613 -1.61363 0.0500 Uiso
C C -0.27446 -0.50696 -1.6788 0.0500 Uiso
C1 C -0.10776 -0.38972 -1.70918 0.0500 Uiso
H H -0.00584 -0.34167 -1.68681 0.0600 Uiso
C C -0.20908 -0.39983 -1.83066 0.0500 Uiso
H H -0.21421 -0.35962 -1.92821 0.0600 Uiso
C C -0.34396 -0.58645 -1.60881 0.0500 Uiso
H1 H -0.33959 -0.58375 -1.49065 0.0600 Uiso
C C -0.40821 -0.66024 -1.67235 0.0500 Uiso
H H -0.45902 -0.71471 -1.60648 0.0600 Uiso
H H -0.41407 -0.66879 -1.78938 0.0600 Uiso

#END
data_CuVIm_14_P21_c_zqNaNitT
_symmetry_cell_setting           monoclinic
_symmetry_space_group_name_H-M   'P 21/c'
_symmetry_Int_Tables_number      14
_space_group_name_Hall           '-P 2ybc'
loop_
_symmetry_equiv_pos_site_id
_symmetry_equiv_pos_as_xyz
1 x,y,z
2 -x,1/2+y,1/2-z
3 -x,-y,-z
4 x,1/2-y,1/2+z
_cell_length_a                   7.1513
_cell_length_b                   7.3421
_cell_length_c                   8.9931
_cell_angle_alpha                90
_cell_angle_beta                 101.167
_cell_angle_gamma                90
_cell_volume                     463.248
loop_
_atom_site_label
_atom_site_type_symbol
_atom_site_fract_x
_atom_site_fract_y
_atom_site_fract_z
_atom_site_U_iso_or_equiv
_atom_site_thermal_displace_type
Cu Cu 0 -0.5 0.5 0.0500 Uiso
N N -0.10161 -0.72471 0.37949 0.0500 Uiso
N N -0.09396 -0.90412 0.17901 0.0500 Uiso
C C 0.01033 -0.82384 0.30393 0.0500 Uiso
C1 C -0.27965 -0.85947 0.17883 0.0500 Uiso
H H -0.39553 -0.90804 0.09194 0.0600 Uiso
C C -0.28444 -0.7487 0.30217 0.0500 Uiso
H H -0.40595 -0.68541 0.33723 0.0600 Uiso
C C 0.21252 -0.85254 0.35781 0.0500 Uiso
H1 H 0.2962 -0.88995 0.27309 0.0600 Uiso
C C 0.29785 -0.84466 0.50439 0.0500 Uiso
H H 0.45003 -0.86895 0.53954 0.0600 Uiso
H H 0.21595 -0.82285 0.59314 0.0600 Uiso

#END
data_CuVIm_14_P21_c_pkaCbdyJ
_symmetry_cell_setting           monoclinic
_symmetry_space_group_name_H-M   'P 21/c'
_symmetry_Int_Tables_number      14
_space_group_name_Hall           '-P 2ybc'
loop_
_symmetry_equiv_pos_site_id
_symmetry_equiv_pos_as_xyz
1 x,y,z
2 -x,1/2+y,1/2-z
3 -x,-y,-z
4 x,1/2-y,1/2+z
_cell_length_a                   8.1604
_cell_length_b                   8.5349
_cell_length_c                   8.4750
_cell_angle_alpha                90
_cell_angle_beta                 118.161
_cell_angle_gamma                90
_cell_volume                     520.395
loop_
_atom_site_label
_atom_site_type_symbol
_atom_site_fract_x
_atom_site_fract_y
_atom_site_fract_z
_atom_site_U_iso_or_equiv
_atom_site_thermal_displace_type
Cu Cu 0 0 -1 0.0500 Uiso
N N -0.06486 -0.11119 -0.83258 0.0500 Uiso
N N -0.05938 -0.30033 -0.64725 0.0500 Uiso
C C 0.0436 -0.2138 -0.70286 0.0500 Uiso
C1 C -0.23828 -0.24902 -0.74388 0.0500 Uiso
H H -0.35209 -0.29613 -0.72658 0.0600 Uiso
C C -0.2417 -0.13275 -0.85863 0.0500 Uiso
H H -0.35841 -0.06495 -0.95522 0.0600 Uiso
C C 0.2435 -0.22408 -0.62174 0.0500 Uiso
H1 H 0.30486 -0.3049 -0.50879 0.0600 Uiso
C C 0.35678 -0.14098 -0.66435 0.0500 Uiso
H H 0.50715 -0.1519 -0.58909 0.0600 Uiso
H H 0.3041 -0.05465 -0.77209 0.0600 Uiso

#END
data_CuVIm_144_P31_i3hufi9j
_symmetry_space_group_name_H-M   Unknown
_symmetry_Int_Tables_number      0
_space_group_name_Hall           'P 31'
loop_
_symmetry_equiv_pos_site_id
_symmetry_equiv_pos_as_xyz
1 x,y,z
2 -y,x-y,0.33333+z
3 -x+y,-x,0.66667+z
_cell_length_a                   8.4764
_cell_length_b                   8.4764
_cell_length_c                   12.2567
_cell_angle_alpha                90
_cell_angle_beta                 90
_cell_angle_gamma                120
_cell_volume                     762.653
loop_
_atom_site_label
_atom_site_type_symbol
_atom_site_fract_x
_atom_site_fract_y
_atom_site_fract_z
_atom_site_U_iso_or_equiv
_atom_site_thermal_displace_type
Cu Cu -0.66811 0.13793 0.50122 0.0500 Uiso
N N -0.50709 0.06951 0.58271 0.0500 Uiso
N1 N -0.74021 0.25141 0.61834 0.0500 Uiso
N N -0.32311 0.07482 0.71599 0.0500 Uiso
N N -0.93089 0.28037 0.73252 0.0500 Uiso
C C -0.36656 0.1776 0.65064 0.0500 Uiso
C1 C -0.4361 -0.10291 0.68664 0.0500 Uiso
H H -0.43095 -0.21507 0.72564 0.0600 Uiso
C C -0.54966 -0.10591 0.60493 0.0500 Uiso
H H -0.66021 -0.22021 0.56285 0.0600 Uiso
C C -0.26862 0.37468 0.65761 0.0500 Uiso
H1 H -0.18398 0.42669 0.73059 0.0600 Uiso
C C -0.26807 0.49515 0.58638 0.0500 Uiso
H H -0.18643 0.64074 0.60202 0.0600 Uiso
H H -0.34482 0.45471 0.51064 0.0600 Uiso
C C -0.87971 0.16443 0.6903 0.0500 Uiso
C C -0.70159 0.42914 0.61661 0.0500 Uiso
H H -0.59395 0.53017 0.56581 0.0600 Uiso
C C -0.81931 0.44685 0.68646 0.0500 Uiso
H H -0.83112 0.56526 0.70557 0.0600 Uiso
C C -0.96938 -0.02567 0.72438 0.0500 Uiso
H H -1.11699 -0.08979 0.73423 0.0600 Uiso
C C -0.88803 -0.12158 0.7498 0.0500 Uiso
H H -0.96817 -0.26206 0.77757 0.0600 Uiso
H H -0.74097 -0.06285 0.74637 0.0600 Uiso

#END
data_CuVIm_144_P31_7GS7PKq4
_symmetry_space_group_name_H-M   Unknown
_symmetry_Int_Tables_number      0
_space_group_name_Hall           'P 31'
loop_
_symmetry_equiv_pos_site_id
_symmetry_equiv_pos_as_xyz
1 x,y,z
2 -y,x-y,0.33333+z
3 -x+y,-x,0.66667+z
_cell_length_a                   8.7617
_cell_length_b                   8.7617
_cell_length_c                   12.2962
_cell_angle_alpha                90
_cell_angle_beta                 90
_cell_angle_gamma                120
_cell_volume                     817.482
loop_
_atom_site_label
_atom_site_type_symbol
_atom_site_fract_x
_atom_site_fract_y
_atom_site_fract_z
_atom_site_U_iso_or_equiv
_atom_site_thermal_displace_type
Cu Cu 1.13468 -0.20265 -0.61433 0.0500 Uiso
N N 1.24159 -0.20657 -0.756 0.0500 Uiso
N1 N 1.17451 -0.05889 -0.48042 0.0500 Uiso
N N 1.43583 -0.20174 -0.87592 0.0500 Uiso
N N 1.21599 0.14686 -0.35773 0.0500 Uiso
C C 1.41444 -0.127 -0.78425 0.0500 Uiso
C1 C 1.2711 -0.33084 -0.90653 0.0500 Uiso
H H 1.24876 -0.41209 -0.97776 0.0600 Uiso
C C 1.1515 -0.33413 -0.83232 0.0500 Uiso
H H 1.0096 -0.41878 -0.82839 0.0600 Uiso
C C 1.55781 0.02025 -0.7281 0.0500 Uiso
H1 H 1.68802 0.03712 -0.74348 0.0600 Uiso
C C 1.54302 0.13265 -0.66044 0.0500 Uiso
H H 1.65828 0.23562 -0.61862 0.0600 Uiso
H H 1.41735 0.12485 -0.64318 0.0600 Uiso
C C 1.10236 0.02916 -0.43072 0.0500 Uiso
C C 1.33878 0.005 -0.43465 0.0500 Uiso
H H 1.42704 -0.04129 -0.46017 0.0600 Uiso
C C 1.36476 0.13272 -0.35985 0.0500 Uiso
H H 1.47818 0.21291 -0.3088 0.0600 Uiso
C C 0.92648 0.00329 -0.44499 0.0500 Uiso
H H 0.91549 0.11952 -0.42677 0.0600 Uiso
C C 0.78212 -0.14731 -0.47321 0.0500 Uiso
H H 0.65425 -0.15624 -0.4815 0.0600 Uiso
H H 0.7863 -0.26724 -0.48939 0.0600 Uiso

#END
data_CuVIm_27_Pcc2_ASUS41pH
_symmetry_cell_setting           orthorhombic
_symmetry_space_group_name_H-M   'P c c 2'
_symmetry_Int_Tables_number      27
_space_group_name_Hall           'P 2 -2c'
loop_
_symmetry_equiv_pos_site_id
_symmetry_equiv_pos_as_xyz
1 x,y,z
2 -x,-y,z
3 -x,y,1/2+z
4 x,-y,1/2+z
_cell_length_a                   7.4473
_cell_length_b                   9.0640
_cell_length_c                   14.7004
_cell_angle_alpha                90
_cell_angle_beta                 90
_cell_angle_gamma                90
_cell_volume                     992.311
loop_
_atom_site_label
_atom_site_type_symbol
_atom_site_fract_x
_atom_site_fract_y
_atom_site_fract_z
_atom_site_U_iso_or_equiv
_atom_site_thermal_displace_type
Cu Cu 0 0 0.01963 0.0500 Uiso
Cu Cu 0.5 0.5 0.0468 0.0500 Uiso
N N 0.23276 0.09899 0.06065 0.0500 Uiso
N1 N -0.2683 0.4027 0.00706 0.0500 Uiso
N N 0.39469 0.30621 0.07478 0.0500 Uiso
N N -0.10912 0.19409 -0.00756 0.0500 Uiso
C C 0.31747 0.21015 0.01598 0.0500 Uiso
C1 C 0.36374 0.25173 0.16018 0.0500 Uiso
H H 0.41788 0.30379 0.22064 0.0600 Uiso
C C 0.26254 0.12483 0.15131 0.0500 Uiso
H H 0.21087 0.0532 0.20421 0.0600 Uiso
C C 0.34054 0.22138 -0.08117 0.0500 Uiso
H1 H 0.38307 0.32972 -0.10541 0.0600 Uiso
C C 0.32581 0.10943 -0.14047 0.0500 Uiso
H H 0.35158 0.12689 -0.21258 0.0600 Uiso
H H 0.2961 -0.00239 -0.11786 0.0600 Uiso
C C -0.18481 0.29073 0.05144 0.0500 Uiso
C C -0.24055 0.37677 -0.0836 0.0500 Uiso
H H -0.29271 0.44896 -0.13609 0.0600 Uiso
C C -0.14102 0.2491 -0.09282 0.0500 Uiso
H H -0.08881 0.19697 -0.15368 0.0600 Uiso
C C -0.16242 0.27871 0.14865 0.0500 Uiso
H H -0.12118 0.17002 0.17261 0.0600 Uiso
C C -0.17667 0.38963 0.20869 0.0500 Uiso
H H -0.15022 0.37052 0.28058 0.0600 Uiso
H H -0.20623 0.50202 0.18713 0.0600 Uiso

#END
data_CuVIm_43_Fdd2_cFg2amJx
_symmetry_cell_setting           orthorhombic
_symmetry_space_group_name_H-M   'F d d 2'
_symmetry_Int_Tables_number      43
_space_group_name_Hall           'F 2 -2d'
loop_
_symmetry_equiv_pos_site_id
_symmetry_equiv_pos_as_xyz
1 x,y,z
2 -x,-y,z
3 1/4-x,1/4+y,1/4+z
4 3/4+x,3/4-y,1/4+z
5 x,1/2+y,1/2+z
6 -x,1/2-y,1/2+z
7 1/4-x,3/4+y,3/4+z
8 3/4+x,1/4-y,3/4+z
9 1/2+x,y,1/2+z
10 1/2-x,-y,1/2+z
11 3/4-x,1/4+y,3/4+z
12 1/4+x,3/4-y,3/4+z
13 1/2+x,1/2+y,z
14 1/2-x,1/2-y,z
15 3/4-x,3/4+y,1/4+z
16 1/4+x,1/4-y,1/4+z
_cell_length_a                   13.9110
_cell_length_b                   16.2848
_cell_length_c                   8.8441
_cell_angle_alpha                90
_cell_angle_beta                 90
_cell_angle_gamma                90
_cell_volume                     2003.52
loop_
_atom_site_label
_atom_site_type_symbol
_atom_site_fract_x
_atom_site_fract_y
_atom_site_fract_z
_atom_site_U_iso_or_equiv
_atom_site_thermal_displace_type
Cu Cu 0 0 0.86739 0.0500 Uiso
N N 0.13003 0.04008 0.94138 0.0500 Uiso
N N 0.2007 0.13954 1.07658 0.0500 Uiso
C C 0.16291 0.11858 0.94074 0.0500 Uiso
C1 C 0.19427 0.07122 1.16664 0.0500 Uiso
H H 0.2232 0.06905 1.28058 0.0600 Uiso
C C 0.15073 0.00998 1.08309 0.0500 Uiso
H H 0.13467 -0.05294 1.11383 0.0600 Uiso
C C 0.16671 0.17346 0.81209 0.0500 Uiso
H1 H 0.16783 0.23872 0.84029 0.0600 Uiso
C C 0.17437 0.15127 0.66674 0.0500 Uiso
H H 0.17967 0.19802 0.57943 0.0600 Uiso
H H 0.1783 0.08722 0.63198 0.0600 Uiso

#END
data_CuVIm_43_Fdd2_cV7gL8a9
_symmetry_cell_setting           orthorhombic
_symmetry_space_group_name_H-M   'F d d 2'
_symmetry_Int_Tables_number      43
_space_group_name_Hall           'F 2 -2d'
loop_
_symmetry_equiv_pos_site_id
_symmetry_equiv_pos_as_xyz
1 x,y,z
2 -x,-y,z
3 1/4-x,1/4+y,1/4+z
4 3/4+x,3/4-y,1/4+z
5 x,1/2+y,1/2+z
6 -x,1/2-y,1/2+z
7 1/4-x,3/4+y,3/4+z
8 3/4+x,1/4-y,3/4+z
9 1/2+x,y,1/2+z
10 1/2-x,-y,1/2+z
11 3/4-x,1/4+y,3/4+z
12 1/4+x,3/4-y,3/4+z
13 1/2+x,1/2+y,z
14 1/2-x,1/2-y,z
15 3/4-x,3/4+y,1/4+z
16 1/4+x,1/4-y,1/4+z
_cell_length_a                   13.5471
_cell_length_b                   17.2512
_cell_length_c                   8.5163
_cell_angle_alpha                90
_cell_angle_beta                 90
_cell_angle_gamma                90
_cell_volume                     1990.29
loop_
_atom_site_label
_atom_site_type_symbol
_atom_site_fract_x
_atom_site_fract_y
_atom_site_fract_z
_atom_site_U_iso_or_equiv
_atom_site_thermal_displace_type
Cu Cu 0.25 0.25 0.95094 0.0500 Uiso
N N 0.12265 0.20336 0.86495 0.0500 Uiso
N N 0.05733 0.10188 0.73819 0.0500 Uiso
C C 0.08906 0.12953 0.87835 0.0500 Uiso
C1 C 0.06902 0.16077 0.63177 0.0500 Uiso
H H 0.04562 0.15593 0.51039 0.0600 Uiso
C C 0.10933 0.22318 0.7101 0.0500 Uiso
H H 0.12691 0.28045 0.66628 0.0600 Uiso
C C 0.07633 0.08685 1.02344 0.0500 Uiso
H1 H 0.07381 0.02375 1.01195 0.0600 Uiso
C C 0.06126 0.11942 1.16436 0.0500 Uiso
H H 0.04612 0.08377 1.26677 0.0600 Uiso
H H 0.05949 0.18209 1.17985 0.0600 Uiso

#END
data_CuVIm_144_P31_sJjq4Lh9
_symmetry_space_group_name_H-M   Unknown
_symmetry_Int_Tables_number      0
_space_group_name_Hall           'P 31'
loop_
_symmetry_equiv_pos_site_id
_symmetry_equiv_pos_as_xyz
1 x,y,z
2 -y,x-y,0.33333+z
3 -x+y,-x,0.66667+z
_cell_length_a                   8.1480
_cell_length_b                   8.1480
_cell_length_c                   13.2442
_cell_angle_alpha                90
_cell_angle_beta                 90
_cell_angle_gamma                120
_cell_volume                     761.48
loop_
_atom_site_label
_atom_site_type_symbol
_atom_site_fract_x
_atom_site_fract_y
_atom_site_fract_z
_atom_site_U_iso_or_equiv
_atom_site_thermal_displace_type
Cu Cu 0.66863 -1.15427 -0.98885 0.0500 Uiso
N N 0.5484 -1.31801 -1.10962 0.0500 Uiso
N1 N 0.80597 -1.10377 -0.85733 0.0500 Uiso
N N 0.39531 -1.45472 -1.25307 0.0500 Uiso
N N 0.9865 -1.1077 -0.73086 0.0500 Uiso
C C 0.3889 -1.37323 -1.16531 0.0500 Uiso
C1 C 0.56423 -1.45364 -1.25329 0.0500 Uiso
H H 0.60731 -1.50769 -1.31658 0.0600 Uiso
C C 0.65911 -1.3688 -1.16558 0.0500 Uiso
H H 0.79899 -1.33629 -1.14083 0.0600 Uiso
C C 0.22745 -1.34913 -1.14132 0.0500 Uiso
H1 H 0.18211 -1.28869 -1.20171 0.0600 Uiso
C C 0.12869 -1.40221 -1.0555 0.0500 Uiso
H H 0.00965 -1.37962 -1.04285 0.0600 Uiso
H H 0.1622 -1.47166 -0.99535 0.0600 Uiso
C C 0.88599 -1.19865 -0.81505 0.0500 Uiso
C C 0.85637 -0.94865 -0.79754 0.0500 Uiso
H H 0.81011 -0.84748 -0.81397 0.0600 Uiso
C C 0.96714 -0.9515 -0.71918 0.0500 Uiso
H H 1.03142 -0.85308 -0.65703 0.0600 Uiso
C C 0.86695 -1.37519 -0.85019 0.0500 Uiso
H H 0.97254 -1.4076 -0.82015 0.0600 Uiso
C C 0.73644 -1.49752 -0.91499 0.0500 Uiso
H H 0.7407 -1.62282 -0.93909 0.0600 Uiso
H H 0.62277 -1.47868 -0.94581 0.0600 Uiso

#END
data_CuVIm_43_Fdd2_YZJZXBs2
_symmetry_cell_setting           orthorhombic
_symmetry_space_group_name_H-M   'F d d 2'
_symmetry_Int_Tables_number      43
_space_group_name_Hall           'F 2 -2d'
loop_
_symmetry_equiv_pos_site_id
_symmetry_equiv_pos_as_xyz
1 x,y,z
2 -x,-y,z
3 1/4-x,1/4+y,1/4+z
4 3/4+x,3/4-y,1/4+z
5 x,1/2+y,1/2+z
6 -x,1/2-y,1/2+z
7 1/4-x,3/4+y,3/4+z
8 3/4+x,1/4-y,3/4+z
9 1/2+x,y,1/2+z
10 1/2-x,-y,1/2+z
11 3/4-x,1/4+y,3/4+z
12 1/4+x,3/4-y,3/4+z
13 1/2+x,1/2+y,z
14 1/2-x,1/2-y,z
15 3/4-x,3/4+y,1/4+z
16 1/4+x,1/4-y,1/4+z
_cell_length_a                   18.2830
_cell_length_b                   8.5092
_cell_length_c                   13.7930
_cell_angle_alpha                90
_cell_angle_beta                 90
_cell_angle_gamma                90
_cell_volume                     2145.83
loop_
_atom_site_label
_atom_site_type_symbol
_atom_site_fract_x
_atom_site_fract_y
_atom_site_fract_z
_atom_site_U_iso_or_equiv
_atom_site_thermal_displace_type
Cu Cu 0.25 0.25 -0.01202 0.0500 Uiso
N N 0.17471 0.20134 -0.11135 0.0500 Uiso
N N 0.0697 0.12998 -0.18317 0.0500 Uiso
C C 0.11778 0.09827 -0.11018 0.0500 Uiso
C1 C 0.09726 0.2587 -0.23087 0.0500 Uiso
H H 0.06901 0.31303 -0.29137 0.0600 Uiso
C C 0.16199 0.30159 -0.18713 0.0500 Uiso
H H 0.19987 0.39527 -0.20503 0.0600 Uiso
C C 0.10732 -0.02941 -0.04249 0.0500 Uiso
H1 H 0.05674 -0.09535 -0.05351 0.0600 Uiso
C C 0.15301 -0.07043 0.02954 0.0500 Uiso
H H 0.14084 -0.16823 0.07757 0.0600 Uiso
H H 0.2044 -0.00942 0.043 0.0600 Uiso

#END
data_CuVIm_19_P212121_5GO2pbjY
_symmetry_cell_setting           orthorhombic
_symmetry_space_group_name_H-M   'P 21 21 21'
_symmetry_Int_Tables_number      19
_space_group_name_Hall           'P 2ac 2ab'
loop_
_symmetry_equiv_pos_site_id
_symmetry_equiv_pos_as_xyz
1 x,y,z
2 1/2-x,-y,1/2+z
3 1/2+x,1/2-y,-z
4 -x,1/2+y,1/2-z
_cell_length_a                   6.1545
_cell_length_b                   12.0448
_cell_length_c                   14.0437
_cell_angle_alpha                90
_cell_angle_beta                 90
_cell_angle_gamma                90
_cell_volume                     1041.06
loop_
_atom_site_label
_atom_site_type_symbol
_atom_site_fract_x
_atom_site_fract_y
_atom_site_fract_z
_atom_site_U_iso_or_equiv
_atom_site_thermal_displace_type
Cu Cu 0.511 0.22242 0.2228 0.0500 Uiso
N N 0.83202 0.20051 0.19694 0.0500 Uiso
N1 N 0.46245 0.06821 0.26825 0.0500 Uiso
N N 1.18884 0.23824 0.19666 0.0500 Uiso
N N 0.44882 -0.11514 0.29267 0.0500 Uiso
C C 1.0051 0.23336 0.25017 0.0500 Uiso
C1 C 1.12942 0.20788 0.10665 0.0500 Uiso
H H 1.24507 0.20538 0.04853 0.0600 Uiso
C C 0.91036 0.18431 0.10667 0.0500 Uiso
H H 0.80916 0.15612 0.04851 0.0600 Uiso
C C 0.99879 0.26414 0.34988 0.0500 Uiso
H1 H 1.124 0.32323 0.37165 0.0600 Uiso
C C 0.85256 0.22914 0.41408 0.0500 Uiso
H H 0.85429 0.26068 0.48668 0.0600 Uiso
H H 0.72892 0.16763 0.39674 0.0600 Uiso
C C 0.48241 -0.0336 0.22738 0.0500 Uiso
C C 0.41104 0.04931 0.36175 0.0500 Uiso
H H 0.37815 0.11567 0.41179 0.0600 Uiso
C C 0.40394 -0.06376 0.37685 0.0500 Uiso
H H 0.36722 -0.1086 0.44158 0.0600 Uiso
C C 0.5165 -0.06051 0.12828 0.0500 Uiso
H H 0.52929 -0.14971 0.11517 0.0600 Uiso
C C 0.52227 0.00786 0.05311 0.0500 Uiso
H H 0.54411 -0.02354 -0.01893 0.0600 Uiso
H H 0.50114 0.09696 0.06106 0.0600 Uiso

#END
data_CuVIm_43_Fdd2_AcWFExUZ
_symmetry_cell_setting           orthorhombic
_symmetry_space_group_name_H-M   'F d d 2'
_symmetry_Int_Tables_number      43
_space_group_name_Hall           'F 2 -2d'
loop_
_symmetry_equiv_pos_site_id
_symmetry_equiv_pos_as_xyz
1 x,y,z
2 -x,-y,z
3 1/4-x,1/4+y,1/4+z
4 3/4+x,3/4-y,1/4+z
5 x,1/2+y,1/2+z
6 -x,1/2-y,1/2+z
7 1/4-x,3/4+y,3/4+z
8 3/4+x,1/4-y,3/4+z
9 1/2+x,y,1/2+z
10 1/2-x,-y,1/2+z
11 3/4-x,1/4+y,3/4+z
12 1/4+x,3/4-y,3/4+z
13 1/2+x,1/2+y,z
14 1/2-x,1/2-y,z
15 3/4-x,3/4+y,1/4+z
16 1/4+x,1/4-y,1/4+z
_cell_length_a                   17.2139
_cell_length_b                   14.0163
_cell_length_c                   8.3277
_cell_angle_alpha                90
_cell_angle_beta                 90
_cell_angle_gamma                90
_cell_volume                     2009.27
loop_
_atom_site_label
_atom_site_type_symbol
_atom_site_fract_x
_atom_site_fract_y
_atom_site_fract_z
_atom_site_U_iso_or_equiv
_atom_site_thermal_displace_type
Cu Cu 0 0 -0.33578 0.0500 Uiso
N N 0.04375 0.1173 -0.21786 0.0500 Uiso
N N 0.14826 0.19373 -0.12188 0.0500 Uiso
C C 0.10819 0.16806 -0.25618 0.0500 Uiso
C1 C 0.1064 0.16027 0.00543 0.0500 Uiso
H H 0.12493 0.17112 0.12827 0.0600 Uiso
C C 0.04185 0.11356 -0.05348 0.0500 Uiso
H H -0.00514 0.07973 0.01185 0.0600 Uiso
C C 0.12762 0.20055 -0.41578 0.0500 Uiso
H1 H 0.18443 0.23478 -0.42789 0.0600 Uiso
C C 0.07939 0.19757 -0.54262 0.0500 Uiso
H H 0.09614 0.22877 -0.65699 0.0600 Uiso
H H 0.02073 0.1687 -0.53299 0.0600 Uiso

#END
data_CuVIm_43_Fdd2_pETIakVh
_symmetry_cell_setting           orthorhombic
_symmetry_space_group_name_H-M   'F d d 2'
_symmetry_Int_Tables_number      43
_space_group_name_Hall           'F 2 -2d'
loop_
_symmetry_equiv_pos_site_id
_symmetry_equiv_pos_as_xyz
1 x,y,z
2 -x,-y,z
3 1/4-x,1/4+y,1/4+z
4 3/4+x,3/4-y,1/4+z
5 x,1/2+y,1/2+z
6 -x,1/2-y,1/2+z
7 1/4-x,3/4+y,3/4+z
8 3/4+x,1/4-y,3/4+z
9 1/2+x,y,1/2+z
10 1/2-x,-y,1/2+z
11 3/4-x,1/4+y,3/4+z
12 1/4+x,3/4-y,3/4+z
13 1/2+x,1/2+y,z
14 1/2-x,1/2-y,z
15 3/4-x,3/4+y,1/4+z
16 1/4+x,1/4-y,1/4+z
_cell_length_a                   29.5362
_cell_length_b                   7.6342
_cell_length_c                   9.4387
_cell_angle_alpha                90
_cell_angle_beta                 90
_cell_angle_gamma                90
_cell_volume                     2128.29
loop_
_atom_site_label
_atom_site_type_symbol
_atom_site_fract_x
_atom_site_fract_y
_atom_site_fract_z
_atom_site_U_iso_or_equiv
_atom_site_thermal_displace_type
Cu Cu -0.75 1.25 0.22942 0.0500 Uiso
N N -0.73193 1.07091 0.08263 0.0500 Uiso
N N -0.72956 0.91772 -0.12031 0.0500 Uiso
C C -0.75614 1.0089 -0.02869 0.0500 Uiso
C1 C -0.68707 0.91854 -0.06289 0.0500 Uiso
H H -0.65816 0.85577 -0.11215 0.0600 Uiso
C C -0.68855 1.01357 0.06131 0.0500 Uiso
H H -0.66065 1.04744 0.13056 0.0600 Uiso
C C -0.80422 1.0297 -0.0496 0.0500 Uiso
H1 H -0.81546 1.01303 -0.15892 0.0600 Uiso
C C -0.83465 1.06726 0.05135 0.0500 Uiso
H H -0.87021 1.08614 0.02581 0.0600 Uiso
H H -0.82522 1.07926 0.16242 0.0600 Uiso

#END
data_CuVIm_76_P41_PfXPSJxR
_symmetry_cell_setting           tetragonal
_symmetry_space_group_name_H-M   'P 41'
_symmetry_Int_Tables_number      76
_space_group_name_Hall           'P 4w'
loop_
_symmetry_equiv_pos_site_id
_symmetry_equiv_pos_as_xyz
1 x,y,z
2 -y,x,1/4+z
3 -x,-y,1/2+z
4 y,-x,3/4+z
_cell_length_a                   7.4251
_cell_length_b                   7.4251
_cell_length_c                   18.9150
_cell_angle_alpha                90
_cell_angle_beta                 90
_cell_angle_gamma                90
_cell_volume                     1042.82
loop_
_atom_site_label
_atom_site_type_symbol
_atom_site_fract_x
_atom_site_fract_y
_atom_site_fract_z
_atom_site_U_iso_or_equiv
_atom_site_thermal_displace_type
Cu Cu -0.23852 -0.22707 -0.30687 0.0500 Uiso
N N -0.09059 -0.31943 -0.22981 0.0500 Uiso
N1 N -0.25439 -0.41138 -0.38786 0.0500 Uiso
N N 0.03717 -0.30626 -0.12265 0.0500 Uiso
N N -0.23817 -0.54069 -0.49518 0.0500 Uiso
C C 0.00378 -0.21514 -0.18385 0.0500 Uiso
C1 C -0.03654 -0.47431 -0.13067 0.0500 Uiso
H H -0.0247 -0.5767 -0.08992 0.0600 Uiso
C C -0.11579 -0.4819 -0.19656 0.0500 Uiso
H H -0.18907 -0.59089 -0.22159 0.0600 Uiso
C C 0.06703 -0.03282 -0.19495 0.0500 Uiso
H1 H 0.13503 0.02649 -0.14928 0.0600 Uiso
C C 0.05404 0.06835 -0.25367 0.0500 Uiso
H H 0.10518 0.20583 -0.25495 0.0600 Uiso
H H -0.0089 0.02019 -0.30209 0.0600 Uiso
C C -0.14791 -0.50219 -0.43418 0.0500 Uiso
C C -0.41829 -0.39506 -0.42092 0.0500 Uiso
H H -0.53023 -0.32429 -0.3969 0.0600 Uiso
C C -0.40852 -0.47438 -0.48667 0.0500 Uiso
H H -0.5111 -0.48866 -0.52719 0.0600 Uiso
C C 0.03692 -0.55775 -0.42444 0.0500 Uiso
H H 0.09179 -0.63249 -0.46939 0.0600 Uiso
C C 0.14166 -0.52904 -0.36753 0.0500 Uiso
H H 0.27954 -0.57895 -0.36661 0.0600 Uiso
H H 0.09413 -0.45667 -0.32103 0.0600 Uiso

#END
data_CuVIm_82_I-4_3aapfp4F
_symmetry_cell_setting           tetragonal
_symmetry_space_group_name_H-M   'I -4'
_symmetry_Int_Tables_number      82
_space_group_name_Hall           'I -4'
loop_
_symmetry_equiv_pos_site_id
_symmetry_equiv_pos_as_xyz
1 x,y,z
2 y,-x,-z
3 -x,-y,z
4 -y,x,-z
5 1/2+x,1/2+y,1/2+z
6 1/2+y,1/2-x,1/2-z
7 1/2-x,1/2-y,1/2+z
8 1/2-y,1/2+x,1/2-z
_cell_length_a                   11.1257
_cell_length_b                   11.1257
_cell_length_c                   7.7602
_cell_angle_alpha                90
_cell_angle_beta                 90
_cell_angle_gamma                90
_cell_volume                     960.567
loop_
_atom_site_label
_atom_site_type_symbol
_atom_site_fract_x
_atom_site_fract_y
_atom_site_fract_z
_atom_site_U_iso_or_equiv
_atom_site_thermal_displace_type
Cu Cu 0 0 1 0.0500 Uiso
Cu Cu 0 -0.5 1.25 0.0500 Uiso
N N 0.07682 -0.14398 1.117 0.0500 Uiso
N N 0.03492 -0.32671 1.22403 0.0500 Uiso
C C 0.05995 -0.26241 1.07969 0.0500 Uiso
C1 C 0.03947 -0.24795 1.35859 0.0500 Uiso
H H 0.02346 -0.27519 1.49062 0.0600 Uiso
C C 0.0667 -0.13582 1.29292 0.0500 Uiso
H H 0.08173 -0.05193 1.36038 0.0600 Uiso
C C 0.08097 -0.32012 0.91539 0.0500 Uiso
H1 H 0.0463 -0.41201 0.90553 0.0600 Uiso
C C 0.14705 -0.27528 0.78564 0.0500 Uiso
H H 0.16653 -0.32859 0.67155 0.0600 Uiso
H H 0.1874 -0.18617 0.79241 0.0600 Uiso

#END
data_CuVIm_76_P41_E6ZoKZHC
_symmetry_cell_setting           tetragonal
_symmetry_space_group_name_H-M   'P 41'
_symmetry_Int_Tables_number      76
_space_group_name_Hall           'P 4w'
loop_
_symmetry_equiv_pos_site_id
_symmetry_equiv_pos_as_xyz
1 x,y,z
2 -y,x,1/4+z
3 -x,-y,1/2+z
4 y,-x,3/4+z
_cell_length_a                   7.8663
_cell_length_b                   7.8663
_cell_length_c                   17.8855
_cell_angle_alpha                90
_cell_angle_beta                 90
_cell_angle_gamma                90
_cell_volume                     1106.73
loop_
_atom_site_label
_atom_site_type_symbol
_atom_site_fract_x
_atom_site_fract_y
_atom_site_fract_z
_atom_site_U_iso_or_equiv
_atom_site_thermal_displace_type
Cu Cu -0.23893 0.25784 1.01499 0.0500 Uiso
N N -0.19407 0.14817 1.11062 0.0500 Uiso
N1 N -0.26069 0.49178 1.063 0.0500 Uiso
N N -0.2064 -0.01625 1.21271 0.0500 Uiso
N N -0.23457 0.63586 1.17087 0.0500 Uiso
C C -0.28512 0.02769 1.14746 0.0500 Uiso
C1 C -0.06163 0.07895 1.2166 0.0500 Uiso
H H 0.0262 0.0674 1.26307 0.0600 Uiso
C C -0.05475 0.18167 1.15393 0.0500 Uiso
H H 0.03605 0.27852 1.13777 0.0600 Uiso
C C -0.44332 -0.05021 1.12452 0.0500 Uiso
H1 H -0.497 -0.13652 1.16599 0.0600 Uiso
C C -0.52765 -0.03297 1.05967 0.0500 Uiso
H H -0.64531 -0.10278 1.05083 0.0600 Uiso
H H -0.48457 0.04794 1.01405 0.0600 Uiso
C C -0.33558 0.53151 1.12925 0.0500 Uiso
C C -0.107 0.57526 1.06295 0.0500 Uiso
H H -0.01711 0.56453 1.01719 0.0600 Uiso
C C -0.09121 0.66458 1.12875 0.0500 Uiso
H H 0.01059 0.74702 1.14776 0.0600 Uiso
C C -0.50073 0.47597 1.15491 0.0500 Uiso
H H -0.53281 0.51709 1.21155 0.0600 Uiso
C C -0.61387 0.38372 1.11593 0.0500 Uiso
H H -0.7336 0.3477 1.14161 0.0600 Uiso
H H -0.5923 0.3408 1.05881 0.0600 Uiso

#END
data_CuVIm_14_P21_c_f2jDmqyf
_symmetry_cell_setting           monoclinic
_symmetry_space_group_name_H-M   'P 21/c'
_symmetry_Int_Tables_number      14
_space_group_name_Hall           '-P 2ybc'
loop_
_symmetry_equiv_pos_site_id
_symmetry_equiv_pos_as_xyz
1 x,y,z
2 -x,1/2+y,1/2-z
3 -x,-y,-z
4 x,1/2-y,1/2+z
_cell_length_a                   7.7900
_cell_length_b                   8.8165
_cell_length_c                   8.3507
_cell_angle_alpha                90
_cell_angle_beta                 93.580
_cell_angle_gamma                90
_cell_volume                     572.411
loop_
_atom_site_label
_atom_site_type_symbol
_atom_site_fract_x
_atom_site_fract_y
_atom_site_fract_z
_atom_site_U_iso_or_equiv
_atom_site_thermal_displace_type
Cu Cu 0 0 0 0.0500 Uiso
N N 0.06583 0.1268 0.19347 0.0500 Uiso
N N 0.06498 0.32254 0.36443 0.0500 Uiso
C C -0.03202 0.23453 0.25995 0.0500 Uiso
C1 C 0.22877 0.26801 0.36393 0.0500 Uiso
H H 0.33442 0.31506 0.43822 0.0600 Uiso
C C 0.22944 0.14768 0.2584 0.0500 Uiso
H H 0.33689 0.07721 0.2288 0.0600 Uiso
C C -0.21452 0.25663 0.22986 0.0500 Uiso
H1 H -0.26556 0.35091 0.29629 0.0600 Uiso
C C -0.32479 0.17716 0.13277 0.0500 Uiso
H H -0.45932 0.21014 0.11978 0.0600 Uiso
H H -0.28576 0.07884 0.06456 0.0600 Uiso

#END
data_CuVIm_20_C2221_oulPpEWl
_symmetry_cell_setting           orthorhombic
_symmetry_space_group_name_H-M   'C 2 2 21'
_symmetry_Int_Tables_number      20
_space_group_name_Hall           'C 2c 2'
loop_
_symmetry_equiv_pos_site_id
_symmetry_equiv_pos_as_xyz
1 x,y,z
2 -x,-y,1/2+z
3 x,-y,-z
4 -x,y,1/2-z
5 1/2+x,1/2+y,z
6 1/2-x,1/2-y,1/2+z
7 1/2+x,1/2-y,-z
8 1/2-x,1/2+y,1/2-z
_cell_length_a                   9.2979
_cell_length_b                   7.8594
_cell_length_c                   14.7887
_cell_angle_alpha                90
_cell_angle_beta                 90
_cell_angle_gamma                90
_cell_volume                     1080.7
loop_
_atom_site_label
_atom_site_type_symbol
_atom_site_fract_x
_atom_site_fract_y
_atom_site_fract_z
_atom_site_U_iso_or_equiv
_atom_site_thermal_displace_type
Cu Cu 0.66074 0.5 0 0.0500 Uiso
N N 0.50703 0.3367 -0.03648 0.0500 Uiso
N1 N 0.3084 0.1751 -0.03412 0.0500 Uiso
C C 0.41927 0.23824 0.0152 0.0500 Uiso
C1 C 0.44702 0.33964 -0.12082 0.0500 Uiso
H H 0.49276 0.41206 -0.17608 0.0600 Uiso
C C 0.32583 0.23854 -0.11963 0.0500 Uiso
H H 0.25749 0.20235 -0.17577 0.0600 Uiso
C C 0.44515 0.20744 0.11012 0.0500 Uiso
H1 H 0.55656 0.22669 0.13076 0.0600 Uiso
C C 0.3483 0.15488 0.17134 0.0500 Uiso
H H 0.38002 0.12287 0.24009 0.0600 Uiso
H H 0.2348 0.14013 0.15442 0.0600 Uiso

#END
data_CuVIm_20_C2221_7QK1uDQ6
_symmetry_cell_setting           orthorhombic
_symmetry_space_group_name_H-M   'C 2 2 21'
_symmetry_Int_Tables_number      20
_space_group_name_Hall           'C 2c 2'
loop_
_symmetry_equiv_pos_site_id
_symmetry_equiv_pos_as_xyz
1 x,y,z
2 -x,-y,1/2+z
3 x,-y,-z
4 -x,y,1/2-z
5 1/2+x,1/2+y,z
6 1/2-x,1/2-y,1/2+z
7 1/2+x,1/2-y,-z
8 1/2-x,1/2+y,1/2-z
_cell_length_a                   15.0192
_cell_length_b                   7.3264
_cell_length_c                   9.3008
_cell_angle_alpha                90
_cell_angle_beta                 90
_cell_angle_gamma                90
_cell_volume                     1023.43
loop_
_atom_site_label
_atom_site_type_symbol
_atom_site_fract_x
_atom_site_fract_y
_atom_site_fract_z
_atom_site_U_iso_or_equiv
_atom_site_thermal_displace_type
Cu Cu -0.26024 0.5 0 0.0500 Uiso
N N -0.21559 0.7192 0.11274 0.0500 Uiso
N N -0.20623 0.87243 0.32084 0.0500 Uiso
C C -0.2615 0.79692 0.2224 0.0500 Uiso
C1 C -0.12153 0.84657 0.26988 0.0500 Uiso
H H -0.06342 0.89816 0.32592 0.0600 Uiso
C C -0.1273 0.75051 0.14228 0.0500 Uiso
H H -0.07374 0.70085 0.07427 0.0600 Uiso
C C -0.35727 0.80751 0.23348 0.0500 Uiso
H1 H -0.3825 0.82129 0.34301 0.0600 Uiso
C C -0.41398 0.8058 0.12217 0.0500 Uiso
H H -0.48541 0.81224 0.13966 0.0600 Uiso
H H -0.39081 0.80171 0.01147 0.0600 Uiso

#END
data_CuVIm_19_P212121_WC2HkzHh
_symmetry_cell_setting           orthorhombic
_symmetry_space_group_name_H-M   'P 21 21 21'
_symmetry_Int_Tables_number      19
_space_group_name_Hall           'P 2ac 2ab'
loop_
_symmetry_equiv_pos_site_id
_symmetry_equiv_pos_as_xyz
1 x,y,z
2 1/2-x,-y,1/2+z
3 1/2+x,1/2-y,-z
4 -x,1/2+y,1/2-z
_cell_length_a                   6.1726
_cell_length_b                   11.6086
_cell_length_c                   14.5464
_cell_angle_alpha                90
_cell_angle_beta                 90
_cell_angle_gamma                90
_cell_volume                     1042.33
loop_
_atom_site_label
_atom_site_type_symbol
_atom_site_fract_x
_atom_site_fract_y
_atom_site_fract_z
_atom_site_U_iso_or_equiv
_atom_site_thermal_displace_type
Cu1 Cu -2.57013 -0.49982 0.72888 0.0500 Uiso
N N -2.25156 -0.50651 0.69899 0.0500 Uiso
N1 N -1.8886 -0.50684 0.70219 0.0500 Uiso
N3 N -2.56614 -0.33409 0.69291 0.0500 Uiso
N N -2.44791 -0.1527 0.70719 0.0500 Uiso
C C -2.07232 -0.50567 0.75341 0.0500 Uiso
C1 C -2.17803 -0.50611 0.61056 0.0500 Uiso
H H -2.28547 -0.50495 0.55181 0.0600 Uiso
C C -1.95465 -0.50634 0.61265 0.0500 Uiso
H H -1.84057 -0.50711 0.55615 0.0600 Uiso
C C -2.08471 -0.49459 0.85193 0.0500 Uiso
H1 H -2.24841 -0.49888 0.87977 0.0600 Uiso
C C -1.91841 -0.47513 0.90918 0.0500 Uiso
H H -1.94487 -0.46185 0.98235 0.0600 Uiso
H H -1.75216 -0.46857 0.88475 0.0600 Uiso
C C -2.50815 -0.24975 0.75198 0.0500 Uiso
C C -2.46875 -0.17763 0.61513 0.0500 Uiso
H H -2.43411 -0.11593 0.56132 0.0600 Uiso
C C -2.54015 -0.2894 0.6063 0.0500 Uiso
H H -2.57195 -0.33798 0.54403 0.0600 Uiso
C C -2.51977 -0.26474 0.85162 0.0500 Uiso
H H -2.67649 -0.29434 0.87746 0.0600 Uiso
C C -2.3562 -0.2479 0.91051 0.0500 Uiso
H H -2.37827 -0.2617 0.98408 0.0600 Uiso
H H -2.19582 -0.22234 0.88684 0.0600 Uiso

#END
data_CuVIm_43_Fdd2_HP7z44yJ
_symmetry_cell_setting           orthorhombic
_symmetry_space_group_name_H-M   'F d d 2'
_symmetry_Int_Tables_number      43
_space_group_name_Hall           'F 2 -2d'
loop_
_symmetry_equiv_pos_site_id
_symmetry_equiv_pos_as_xyz
1 x,y,z
2 -x,-y,z
3 1/4-x,1/4+y,1/4+z
4 3/4+x,3/4-y,1/4+z
5 x,1/2+y,1/2+z
6 -x,1/2-y,1/2+z
7 1/4-x,3/4+y,3/4+z
8 3/4+x,1/4-y,3/4+z
9 1/2+x,y,1/2+z
10 1/2-x,-y,1/2+z
11 3/4-x,1/4+y,3/4+z
12 1/4+x,3/4-y,3/4+z
13 1/2+x,1/2+y,z
14 1/2-x,1/2-y,z
15 3/4-x,3/4+y,1/4+z
16 1/4+x,1/4-y,1/4+z
_cell_length_a                   14.7187
_cell_length_b                   8.4038
_cell_length_c                   17.5481
_cell_angle_alpha                90
_cell_angle_beta                 90
_cell_angle_gamma                90
_cell_volume                     2170.58
loop_
_atom_site_label
_atom_site_type_symbol
_atom_site_fract_x
_atom_site_fract_y
_atom_site_fract_z
_atom_site_U_iso_or_equiv
_atom_site_thermal_displace_type
Cu Cu 0 2 0.11862 0.0500 Uiso
N N 0.07873 2.12124 0.191 0.0500 Uiso
N N 0.15623 2.23372 0.28673 0.0500 Uiso
C C 0.12028 2.0962 0.25898 0.0500 Uiso
C1 C 0.13742 2.34932 0.23441 0.0500 Uiso
H H 0.16001 2.47132 0.24121 0.0600 Uiso
C C 0.08922 2.2801 0.17568 0.0500 Uiso
H H 0.05892 2.33513 0.12592 0.0600 Uiso
C C 0.12454 1.9484 0.30085 0.0500 Uiso
H1 H 0.14223 1.96289 0.36092 0.0600 Uiso
C C 0.10626 1.80203 0.27464 0.0500 Uiso
H H 0.10423 1.70005 0.31261 0.0600 Uiso
H H 0.08862 1.78073 0.2154 0.0600 Uiso

#END
data_CuVIm_29_Pca21_nqJfnl7g
_symmetry_cell_setting           orthorhombic
_symmetry_space_group_name_H-M   'P c a 21'
_symmetry_Int_Tables_number      29
_space_group_name_Hall           'P 2c -2ac'
loop_
_symmetry_equiv_pos_site_id
_symmetry_equiv_pos_as_xyz
1 x,y,z
2 -x,-y,1/2+z
3 1/2-x,y,1/2+z
4 1/2+x,-y,z
_cell_length_a                   6.1201
_cell_length_b                   14.5362
_cell_length_c                   12.1229
_cell_angle_alpha                90
_cell_angle_beta                 90
_cell_angle_gamma                90
_cell_volume                     1078.49
loop_
_atom_site_label
_atom_site_type_symbol
_atom_site_fract_x
_atom_site_fract_y
_atom_site_fract_z
_atom_site_U_iso_or_equiv
_atom_site_thermal_displace_type
Cu1 Cu -0.19583 -0.2592 -1.0013 0.0500 Uiso
N N -0.24071 -0.23183 -0.84015 0.0500 Uiso
N1 N 0.12398 -0.28852 -0.99572 0.0500 Uiso
N N -0.32017 -0.22554 -0.66008 0.0500 Uiso
N N 0.48772 -0.292 -1.01575 0.0500 Uiso
C C -0.27231 -0.28175 -0.74652 0.0500 Uiso
C1 C -0.32129 -0.13767 -0.69987 0.0500 Uiso
H H -0.36233 -0.07844 -0.64961 0.0600 Uiso
C C -0.2731 -0.14171 -0.81082 0.0500 Uiso
H H -0.26667 -0.08537 -0.86921 0.0600 Uiso
C C -0.27022 -0.38053 -0.73165 0.0500 Uiso
H1 H -0.3235 -0.4015 -0.6493 0.0600 Uiso
C C -0.21916 -0.44701 -0.80374 0.0500 Uiso
H H -0.2286 -0.51914 -0.78107 0.0600 Uiso
H H -0.16572 -0.43155 -0.88718 0.0600 Uiso
C C 0.30824 -0.23736 -1.00759 0.0500 Uiso
C C 0.19077 -0.37825 -0.99805 0.0500 Uiso
H H 0.077 -0.43495 -0.99238 0.0600 Uiso
C C 0.41471 -0.38044 -1.00996 0.0500 Uiso
H H 0.52404 -0.43867 -1.01588 0.0600 Uiso
C C 0.32236 -0.13868 -1.01838 0.0500 Uiso
H H 0.47396 -0.11513 -1.05649 0.0600 Uiso
C C 0.16982 -0.07669 -0.9908 0.0500 Uiso
H H 0.19403 -0.00401 -1.00814 0.0600 Uiso
H H 0.0188 -0.09612 -0.94964 0.0600 Uiso

#END
data_CuVIm_82_I-4_MVQQ4FbV
_symmetry_cell_setting           tetragonal
_symmetry_space_group_name_H-M   'I -4'
_symmetry_Int_Tables_number      82
_space_group_name_Hall           'I -4'
loop_
_symmetry_equiv_pos_site_id
_symmetry_equiv_pos_as_xyz
1 x,y,z
2 y,-x,-z
3 -x,-y,z
4 -y,x,-z
5 1/2+x,1/2+y,1/2+z
6 1/2+y,1/2-x,1/2-z
7 1/2-x,1/2-y,1/2+z
8 1/2-y,1/2+x,1/2-z
_cell_length_a                   8.2678
_cell_length_b                   8.2678
_cell_length_c                   14.8830
_cell_angle_alpha                90
_cell_angle_beta                 90
_cell_angle_gamma                90
_cell_volume                     1017.35
loop_
_atom_site_label
_atom_site_type_symbol
_atom_site_fract_x
_atom_site_fract_y
_atom_site_fract_z
_atom_site_U_iso_or_equiv
_atom_site_thermal_displace_type
Cu Cu 0.5 0.5 -0.5 0.0500 Uiso
Cu Cu 0 0 -0.5 0.0500 Uiso
N N 0.2727 0.4178 -0.5216 0.0500 Uiso
N N 0.09106 0.21686 -0.52783 0.0500 Uiso
C C 0.18717 0.30707 -0.47353 0.0500 Uiso
C1 C 0.11231 0.27508 -0.61288 0.0500 Uiso
H H 0.04601 0.22887 -0.67013 0.0600 Uiso
C C 0.22388 0.39917 -0.60906 0.0500 Uiso
H H 0.26691 0.47802 -0.66221 0.0600 Uiso
C C 0.17746 0.29358 -0.37705 0.0500 Uiso
H1 H 0.10886 0.18888 -0.35373 0.0600 Uiso
C C 0.23241 0.40008 -0.31628 0.0500 Uiso
H H 0.21193 0.38133 -0.24489 0.0600 Uiso
H H 0.29317 0.5113 -0.33637 0.0600 Uiso

#END
data_CuVIm_5_C2_v5RqP7Zh
_symmetry_cell_setting           monoclinic
_symmetry_space_group_name_H-M   'C 2'
_symmetry_Int_Tables_number      5
_space_group_name_Hall           'C 2y'
loop_
_symmetry_equiv_pos_site_id
_symmetry_equiv_pos_as_xyz
1 x,y,z
2 -x,y,-z
3 1/2+x,1/2+y,z
4 1/2-x,1/2+y,-z
_cell_length_a                   7.8118
_cell_length_b                   9.3191
_cell_length_c                   7.9140
_cell_angle_alpha                90
_cell_angle_beta                 108.088
_cell_angle_gamma                90
_cell_volume                     547.659
loop_
_atom_site_label
_atom_site_type_symbol
_atom_site_fract_x
_atom_site_fract_y
_atom_site_fract_z
_atom_site_U_iso_or_equiv
_atom_site_thermal_displace_type
Cu Cu 0 0.05878 2 0.0500 Uiso
N N -0.15502 -0.08935 2.06474 0.0500 Uiso
N N -0.31021 -0.28952 2.07522 0.0500 Uiso
C C -0.25458 -0.19817 1.96924 0.0500 Uiso
C1 C -0.24601 -0.23504 2.24386 0.0500 Uiso
H H -0.26894 -0.28586 2.35809 0.0600 Uiso
C C -0.14947 -0.11249 2.23728 0.0500 Uiso
H H -0.07227 -0.04479 2.3455 0.0600 Uiso
C C -0.3022 -0.21699 1.77877 0.0500 Uiso
H1 H -0.33503 -0.32724 1.73305 0.0600 Uiso
C C -0.30792 -0.11209 1.66112 0.0500 Uiso
H H -0.34372 -0.13287 1.51927 0.0600 Uiso
H H -0.28422 -0.00071 1.7032 0.0600 Uiso

#END
