# Supplementary material for: Experimentally Validated Ab Initio Crystal Structure Prediction of Novel Metal–Organic Framework Materials
Source: J Am Chem Soc. 2023 Jan 31;145(6):3515–25. doi: 10.1021/jacs.2c12095 (PMC9936577; doi:10.1021/jacs.2c12095)
Supplement: Supplementary file 4 — ja2c12095_si_004.cif [file ja2c12095_si_004.cif]

data_CuMeIm_32_Pba2_MNmaGIyi
_symmetry_cell_setting           orthorhombic
_symmetry_space_group_name_H-M   'P b a 2'
_symmetry_Int_Tables_number      32
_space_group_name_Hall           'P 2 -2ab'
loop_
_symmetry_equiv_pos_site_id
_symmetry_equiv_pos_as_xyz
1 x,y,z
2 -x,-y,z
3 1/2-x,1/2+y,z
4 1/2+x,1/2-y,z
_cell_length_a                   8.6481
_cell_length_b                   8.6507
_cell_length_c                   5.8887
_cell_angle_alpha                90
_cell_angle_beta                 90
_cell_angle_gamma                90
_cell_volume                     440.546
loop_
_atom_site_label
_atom_site_type_symbol
_atom_site_fract_x
_atom_site_fract_y
_atom_site_fract_z
_atom_site_U_iso_or_equiv
_atom_site_thermal_displace_type
Cu Cu 0.5 0.5 0.72879 0.0500 Uiso
N N 0.6232 0.69387 0.7009 0.0500 Uiso
N N 0.80523 0.87638 0.70005 0.0500 Uiso
C C 0.75411 0.74559 0.80133 0.0500 Uiso
C1 C 0.59157 0.79507 0.52606 0.0500 Uiso
H H 0.4912 0.78082 0.41815 0.0600 Uiso
C C 0.70359 0.90739 0.52561 0.0500 Uiso
H H 0.71725 1.00749 0.41707 0.0600 Uiso
C C 0.82896 0.6728 1.00136 0.0500 Uiso
H1 H 0.9521 0.70267 1.00438 0.0750 Uiso
H H 0.81709 0.54676 0.99485 0.0750 Uiso
H H 0.77618 0.71379 1.16061 0.0750 Uiso

#END
data_CuMeIm_29_Pca21_M8uKqnUb
_symmetry_cell_setting           orthorhombic
_symmetry_space_group_name_H-M   'P c a 21'
_symmetry_Int_Tables_number      29
_space_group_name_Hall           'P 2c -2ac'
loop_
_symmetry_equiv_pos_site_id
_symmetry_equiv_pos_as_xyz
1 x,y,z
2 -x,-y,1/2+z
3 1/2-x,y,1/2+z
4 1/2+x,-y,z
_cell_length_a                   8.8854
_cell_length_b                   8.3748
_cell_length_c                   11.4638
_cell_angle_alpha                90
_cell_angle_beta                 90
_cell_angle_gamma                90
_cell_volume                     853.061
loop_
_atom_site_label
_atom_site_type_symbol
_atom_site_fract_x
_atom_site_fract_y
_atom_site_fract_z
_atom_site_U_iso_or_equiv
_atom_site_thermal_displace_type
Cu Cu -0.09569 0.25021 -0.87579 0.0500 Uiso
N N -0.2173 0.04986 -0.87031 0.0500 Uiso
N1 N -0.40723 -0.12347 -0.86136 0.0500 Uiso
N3 N -0.28269 0.37913 -0.8516 0.0500 Uiso
N N -0.47279 0.55206 -0.86216 0.0500 Uiso
C C -0.35179 0.00691 -0.91617 0.0500 Uiso
C1 C -0.30492 -0.16316 -0.77577 0.0500 Uiso
H H -0.32138 -0.26533 -0.71941 0.0600 Uiso
C C -0.18791 -0.05687 -0.78153 0.0500 Uiso
H H -0.0845 -0.05186 -0.73188 0.0600 Uiso
C C -0.42931 0.09452 -1.01184 0.0500 Uiso
H1 H -0.48236 0.20407 -0.97863 0.0750 Uiso
H H -0.5185 0.02153 -1.05077 0.0750 Uiso
H H -0.34964 0.12928 -1.08048 0.0750 Uiso
C C -0.3402 0.50594 -0.90938 0.0500 Uiso
C C -0.38151 0.34588 -0.7621 0.0500 Uiso
H H -0.36356 0.24673 -0.70275 0.0600 Uiso
C C -0.49834 0.4528 -0.76852 0.0500 Uiso
H H -0.59814 0.46456 -0.71528 0.0600 Uiso
C C -0.26469 0.58844 -1.00813 0.0500 Uiso
H H -0.16963 0.66038 -0.97635 0.0750 Uiso
H H -0.34348 0.66969 -1.05145 0.0750 Uiso
H H -0.2195 0.50367 -1.07233 0.0750 Uiso

#END
data_CuMeIm_85_P4_n_GJItVWpl
_symmetry_cell_setting           tetragonal
_symmetry_space_group_name_H-M   'P 4/n'
_symmetry_Int_Tables_number      85
_space_group_name_Hall           '-P 4a'
loop_
_symmetry_equiv_pos_site_id
_symmetry_equiv_pos_as_xyz
1 x,y,z
2 1/2-y,x,z
3 1/2-x,1/2-y,z
4 y,1/2-x,z
5 -x,-y,-z
6 1/2+y,-x,-z
7 1/2+x,1/2+y,-z
8 -y,1/2+x,-z
_cell_length_a                   8.6343
_cell_length_b                   8.6343
_cell_length_c                   11.7966
_cell_angle_alpha                90
_cell_angle_beta                 90
_cell_angle_gamma                90
_cell_volume                     879.45
loop_
_atom_site_label
_atom_site_type_symbol
_atom_site_fract_x
_atom_site_fract_y
_atom_site_fract_z
_atom_site_U_iso_or_equiv
_atom_site_thermal_displace_type
Cu Cu -0.25 0.75 -0.75665 0.0500 Uiso
Cu Cu 0.25 0.25 -0.75409 0.0500 Uiso
N N -0.12674 0.55539 -0.76931 0.0500 Uiso
N N 0.05507 0.37234 -0.76764 0.0500 Uiso
C C 0.00406 0.50431 -0.71853 0.0500 Uiso
C1 C -0.15814 0.45283 -0.85562 0.0500 Uiso
H H -0.25938 0.46607 -0.9089 0.0600 Uiso
C C -0.04613 0.34005 -0.85465 0.0500 Uiso
H H -0.03251 0.23778 -0.90692 0.0600 Uiso
C C 0.08331 0.58461 -0.62327 0.0500 Uiso
H1 H 0.00119 0.65611 -0.57555 0.0750 Uiso
H H 0.17543 0.66114 -0.65494 0.0750 Uiso
H H 0.13688 0.50129 -0.5651 0.0750 Uiso

#END
data_CuMeIm_92_P41212_TGAEXgKm
_symmetry_cell_setting           tetragonal
_symmetry_space_group_name_H-M   'P 41 21 2'
_symmetry_Int_Tables_number      92
_space_group_name_Hall           'P 4abw 2nw'
loop_
_symmetry_equiv_pos_site_id
_symmetry_equiv_pos_as_xyz
1 x,y,z
2 1/2-y,1/2+x,1/4+z
3 -x,-y,1/2+z
4 1/2+y,1/2-x,3/4+z
5 1/2+x,1/2-y,3/4-z
6 y,x,-z
7 1/2-x,1/2+y,1/4-z
8 -y,-x,1/2-z
_cell_length_a                   7.2546
_cell_length_b                   7.2546
_cell_length_c                   16.3761
_cell_angle_alpha                90
_cell_angle_beta                 90
_cell_angle_gamma                90
_cell_volume                     861.861
loop_
_atom_site_label
_atom_site_type_symbol
_atom_site_fract_x
_atom_site_fract_y
_atom_site_fract_z
_atom_site_U_iso_or_equiv
_atom_site_thermal_displace_type
Cu Cu 0.62789 -0.37211 1 0.0500 Uiso
N N 0.73909 -0.37319 0.88932 0.0500 Uiso
N N 0.90903 -0.26999 0.78534 0.0500 Uiso
C C 0.82038 -0.22484 0.85525 0.0500 Uiso
C1 C 0.77586 -0.51996 0.83821 0.0500 Uiso
H H 0.72186 -0.65632 0.85039 0.0600 Uiso
C C 0.88016 -0.45643 0.77409 0.0500 Uiso
H H 0.93681 -0.52943 0.72209 0.0600 Uiso
C C 0.81483 -0.03401 0.88858 0.0500 Uiso
H1 H 0.90228 -0.01743 0.9429 0.0750 Uiso
H H 0.67412 0.0062 0.90588 0.0750 Uiso
H H 0.86621 0.06324 0.84254 0.0750 Uiso

#END
data_CuMeIm_92_P41212_Xvcse2hO
_symmetry_cell_setting           tetragonal
_symmetry_space_group_name_H-M   'P 41 21 2'
_symmetry_Int_Tables_number      92
_space_group_name_Hall           'P 4abw 2nw'
loop_
_symmetry_equiv_pos_site_id
_symmetry_equiv_pos_as_xyz
1 x,y,z
2 1/2-y,1/2+x,1/4+z
3 -x,-y,1/2+z
4 1/2+y,1/2-x,3/4+z
5 1/2+x,1/2-y,3/4-z
6 y,x,-z
7 1/2-x,1/2+y,1/4-z
8 -y,-x,1/2-z
_cell_length_a                   7.2462
_cell_length_b                   7.2462
_cell_length_c                   17.2753
_cell_angle_alpha                90
_cell_angle_beta                 90
_cell_angle_gamma                90
_cell_volume                     907.081
loop_
_atom_site_label
_atom_site_type_symbol
_atom_site_fract_x
_atom_site_fract_y
_atom_site_fract_z
_atom_site_U_iso_or_equiv
_atom_site_thermal_displace_type
Cu Cu 0.34001 -0.65999 -0.5 0.0500 Uiso
N N 0.22402 -0.81759 -0.58019 0.0500 Uiso
N N 0.06238 -0.88432 -0.68633 0.0500 Uiso
C C 0.1437 -0.7494 -0.64439 0.0500 Uiso
C1 C 0.19306 -1.00564 -0.58098 0.0500 Uiso
H H 0.24387 -1.09579 -0.53558 0.0600 Uiso
C C 0.09465 -1.04688 -0.64674 0.0500 Uiso
H H 0.04266 -1.17774 -0.66779 0.0600 Uiso
C C 0.14322 -0.55057 -0.66597 0.0500 Uiso
H1 H 0.08136 -0.5315 -0.72339 0.0750 Uiso
H H 0.28392 -0.49415 -0.66749 0.0750 Uiso
H H 0.06216 -0.46865 -0.62449 0.0750 Uiso

#END
data_CuMeIm_7_Pc_xBFCKyW5
_symmetry_cell_setting           monoclinic
_symmetry_space_group_name_H-M   'P n'
_symmetry_Int_Tables_number      7
_space_group_name_Hall           'P -2yac'
loop_
_symmetry_equiv_pos_site_id
_symmetry_equiv_pos_as_xyz
1 x,y,z
2 1/2+x,-y,1/2+z
_cell_length_a                   7.1480
_cell_length_b                   7.9878
_cell_length_c                   8.4927
_cell_angle_alpha                90
_cell_angle_beta                 110.708
_cell_angle_gamma                90
_cell_volume                     453.578
loop_
_atom_site_label
_atom_site_type_symbol
_atom_site_fract_x
_atom_site_fract_y
_atom_site_fract_z
_atom_site_U_iso_or_equiv
_atom_site_thermal_displace_type
Cu Cu -0.04518 -0.74939 0.44846 0.0500 Uiso
N N 0.15963 -0.58132 0.56479 0.0500 Uiso
N1 N 0.04907 -0.92407 0.62727 0.0500 Uiso
N N 0.35778 -0.4003 0.74768 0.0500 Uiso
N N 0.2252 -1.1044 0.82373 0.0500 Uiso
C C 0.22753 -0.52768 0.72648 0.0500 Uiso
C1 C 0.25322 -0.48364 0.48089 0.0500 Uiso
H H 0.22329 -0.49875 0.34744 0.0600 Uiso
C C 0.37514 -0.37166 0.59389 0.0500 Uiso
H H 0.47016 -0.27373 0.57496 0.0600 Uiso
C C 0.17159 -0.59877 0.86571 0.0500 Uiso
H1 H 0.28703 -0.68502 0.94483 0.0750 Uiso
H H 0.03094 -0.6685 0.81592 0.0750 Uiso
H H 0.15355 -0.49947 0.94865 0.0750 Uiso
C C 0.23461 -0.97803 0.72162 0.0500 Uiso
C C 0.02591 -1.13292 0.79406 0.0500 Uiso
H H -0.0246 -1.23148 0.85756 0.0600 Uiso
C C -0.08268 -1.02116 0.67323 0.0500 Uiso
H H -0.24288 -1.00524 0.6151 0.0600 Uiso
C C 0.42685 -0.91365 0.71364 0.0500 Uiso
H H 0.42498 -0.913 0.58367 0.0750 Uiso
H H 0.46082 -0.78567 0.76316 0.0750 Uiso
H H 0.5506 -0.9936 0.78983 0.0750 Uiso

#END
data_CuMeIm_92_P41212_aXfR9xrL
_symmetry_cell_setting           tetragonal
_symmetry_space_group_name_H-M   'P 41 21 2'
_symmetry_Int_Tables_number      92
_space_group_name_Hall           'P 4abw 2nw'
loop_
_symmetry_equiv_pos_site_id
_symmetry_equiv_pos_as_xyz
1 x,y,z
2 1/2-y,1/2+x,1/4+z
3 -x,-y,1/2+z
4 1/2+y,1/2-x,3/4+z
5 1/2+x,1/2-y,3/4-z
6 y,x,-z
7 1/2-x,1/2+y,1/4-z
8 -y,-x,1/2-z
_cell_length_a                   7.2394
_cell_length_b                   7.2394
_cell_length_c                   17.9884
_cell_angle_alpha                90
_cell_angle_beta                 90
_cell_angle_gamma                90
_cell_volume                     942.752
loop_
_atom_site_label
_atom_site_type_symbol
_atom_site_fract_x
_atom_site_fract_y
_atom_site_fract_z
_atom_site_U_iso_or_equiv
_atom_site_thermal_displace_type
Cu Cu -0.31809 0.31809 -0.25 0.0500 Uiso
N N -0.19566 0.52328 -0.30301 0.0500 Uiso
N N -0.13754 0.67487 -0.40822 0.0500 Uiso
C C -0.26951 0.60204 -0.36437 0.0500 Uiso
C1 C -0.00722 0.55027 -0.30783 0.0500 Uiso
H H 0.08648 0.50058 -0.26533 0.0600 Uiso
C C 0.02875 0.64237 -0.37295 0.0500 Uiso
H H 0.15861 0.68594 -0.39729 0.0600 Uiso
C C -0.47159 0.61302 -0.37905 0.0500 Uiso
H1 H -0.54522 0.50529 -0.34822 0.0750 Uiso
H H -0.50316 0.59539 -0.43841 0.0750 Uiso
H H -0.52722 0.74788 -0.36176 0.0750 Uiso

#END
data_CuMeIm_7_Pc_BsS1f4UY
_symmetry_cell_setting           monoclinic
_symmetry_space_group_name_H-M   'P n'
_symmetry_Int_Tables_number      7
_space_group_name_Hall           'P -2yac'
loop_
_symmetry_equiv_pos_site_id
_symmetry_equiv_pos_as_xyz
1 x,y,z
2 1/2+x,-y,1/2+z
_cell_length_a                   6.8589
_cell_length_b                   8.4861
_cell_length_c                   8.3712
_cell_angle_alpha                90
_cell_angle_beta                 111.139
_cell_angle_gamma                90
_cell_volume                     454.461
loop_
_atom_site_label
_atom_site_type_symbol
_atom_site_fract_x
_atom_site_fract_y
_atom_site_fract_z
_atom_site_U_iso_or_equiv
_atom_site_thermal_displace_type
Cu Cu -1.39524 1.74998 -0.86988 0.0500 Uiso
N N -1.22001 1.62796 -0.66427 0.0500 Uiso
N1 N -1.2923 1.95108 -0.74435 0.0500 Uiso
N N -1.02983 1.44861 -0.47958 0.0500 Uiso
N N -1.10962 2.13068 -0.55569 0.0500 Uiso
C C -1.09858 1.49847 -0.64393 0.0500 Uiso
C1 C -1.23292 1.65889 -0.50688 0.0500 Uiso
H H -1.32005 1.75889 -0.48737 0.0600 Uiso
C C -1.11538 1.54834 -0.39307 0.0500 Uiso
H H -1.08335 1.53447 -0.25734 0.0600 Uiso
C C -1.05123 1.41855 -0.78372 0.0500 Uiso
H1 H -1.18099 1.34132 -0.8586 0.0750 Uiso
H H -0.91098 1.34525 -0.73059 0.0750 Uiso
H H -1.02456 1.50385 -0.87211 0.0750 Uiso
C C -1.09903 2.00179 -0.64684 0.0500 Uiso
C C -1.31904 2.1618 -0.59478 0.0500 Uiso
H H -1.37137 2.26261 -0.5413 0.0600 Uiso
C C -1.43147 2.0511 -0.71131 0.0500 Uiso
H H -1.59864 2.03861 -0.77622 0.0600 Uiso
C C -0.90167 1.92638 -0.64227 0.0500 Uiso
H H -0.90439 1.90373 -0.77238 0.0750 Uiso
H H -0.87657 1.81266 -0.57504 0.0750 Uiso
H H -0.76812 2.00235 -0.57532 0.0750 Uiso

#END
data_CuMeIm_43_Fdd2_mgWt1ZMG
_symmetry_cell_setting           orthorhombic
_symmetry_space_group_name_H-M   'F d d 2'
_symmetry_Int_Tables_number      43
_space_group_name_Hall           'F 2 -2d'
loop_
_symmetry_equiv_pos_site_id
_symmetry_equiv_pos_as_xyz
1 x,y,z
2 -x,-y,z
3 1/4-x,1/4+y,1/4+z
4 3/4+x,3/4-y,1/4+z
5 x,1/2+y,1/2+z
6 -x,1/2-y,1/2+z
7 1/4-x,3/4+y,3/4+z
8 3/4+x,1/4-y,3/4+z
9 1/2+x,y,1/2+z
10 1/2-x,-y,1/2+z
11 3/4-x,1/4+y,3/4+z
12 1/4+x,3/4-y,3/4+z
13 1/2+x,1/2+y,z
14 1/2-x,1/2-y,z
15 3/4-x,3/4+y,1/4+z
16 1/4+x,1/4-y,1/4+z
_cell_length_a                   15.7539
_cell_length_b                   7.6571
_cell_length_c                   16.3935
_cell_angle_alpha                90
_cell_angle_beta                 90
_cell_angle_gamma                90
_cell_volume                     1977.53
loop_
_atom_site_label
_atom_site_type_symbol
_atom_site_fract_x
_atom_site_fract_y
_atom_site_fract_z
_atom_site_U_iso_or_equiv
_atom_site_thermal_displace_type
Cu Cu 0 -0.5 -0.23895 0.0500 Uiso
N N 0.06349 -0.36272 -0.15753 0.0500 Uiso
N N 0.15579 -0.25786 -0.06746 0.0500 Uiso
C C 0.13654 -0.39326 -0.11722 0.0500 Uiso
C1 C 0.03487 -0.20173 -0.13241 0.0500 Uiso
H H -0.02343 -0.14591 -0.1559 0.0600 Uiso
C C 0.09211 -0.13632 -0.07678 0.0500 Uiso
H H 0.09149 -0.01499 -0.04256 0.0600 Uiso
C C 0.18676 -0.55756 -0.12361 0.0500 Uiso
H1 H 0.25421 -0.53255 -0.11181 0.0750 Uiso
H H 0.18084 -0.61385 -0.18492 0.0750 Uiso
H H 0.16465 -0.65642 -0.07959 0.0750 Uiso

#END
data_CuMeIm_30_Pnc2_JB5MI41c
_symmetry_cell_setting           orthorhombic
_symmetry_space_group_name_H-M   'P n c 2'
_symmetry_Int_Tables_number      30
_space_group_name_Hall           'P 2 -2bc'
loop_
_symmetry_equiv_pos_site_id
_symmetry_equiv_pos_as_xyz
1 x,y,z
2 -x,-y,z
3 -x,1/2+y,1/2+z
4 x,1/2-y,1/2+z
_cell_length_a                   8.5149
_cell_length_b                   8.7174
_cell_length_c                   12.1267
_cell_angle_alpha                90
_cell_angle_beta                 90
_cell_angle_gamma                90
_cell_volume                     900.138
loop_
_atom_site_label
_atom_site_type_symbol
_atom_site_fract_x
_atom_site_fract_y
_atom_site_fract_z
_atom_site_U_iso_or_equiv
_atom_site_thermal_displace_type
Cu Cu 0 0 0.78666 0.0500 Uiso
Cu Cu 0.5 0.5 0.78866 0.0500 Uiso
N N 0.30164 0.37958 0.79984 0.0500 Uiso
N1 N -0.19627 0.12094 0.79939 0.0500 Uiso
N N 0.12272 0.19328 0.80217 0.0500 Uiso
N N -0.37467 0.30761 0.80414 0.0500 Uiso
C C 0.25322 0.24755 0.75199 0.0500 Uiso
C1 C 0.19799 0.40923 0.88457 0.0500 Uiso
H H 0.20919 0.51002 0.9363 0.0600 Uiso
C C 0.08794 0.29431 0.88614 0.0500 Uiso
H H -0.01286 0.27777 0.9394 0.0600 Uiso
C C 0.32879 0.1763 0.65394 0.0500 Uiso
H1 H 0.25865 0.19469 0.57886 0.0750 Uiso
H H 0.44557 0.22589 0.64049 0.0750 Uiso
H H 0.34161 0.05186 0.66488 0.0750 Uiso
C C -0.24587 0.25284 0.75192 0.0500 Uiso
C C -0.40597 0.20759 0.88942 0.0500 Uiso
H H -0.50429 0.22458 0.94482 0.0600 Uiso
C C -0.29605 0.09257 0.88644 0.0500 Uiso
H H -0.28205 -0.00715 0.93894 0.0600 Uiso
C C -0.17142 0.32398 0.65347 0.0500 Uiso
H H -0.04531 0.2986 0.6521 0.0750 Uiso
H H -0.18711 0.4488 0.65487 0.0750 Uiso
H H -0.22348 0.28113 0.57636 0.0750 Uiso

#END
data_CuMeIm_90_P4212_R3q15HPx
_symmetry_cell_setting           tetragonal
_symmetry_space_group_name_H-M   'P 4 21 2'
_symmetry_Int_Tables_number      90
_space_group_name_Hall           'P 4ab 2ab'
loop_
_symmetry_equiv_pos_site_id
_symmetry_equiv_pos_as_xyz
1 x,y,z
2 1/2-y,1/2+x,z
3 -x,-y,z
4 1/2+y,1/2-x,z
5 1/2+x,1/2-y,-z
6 y,x,-z
7 1/2-x,1/2+y,-z
8 -y,-x,-z
_cell_length_a                   12.1547
_cell_length_b                   12.1547
_cell_length_c                   6.1815
_cell_angle_alpha                90
_cell_angle_beta                 90
_cell_angle_gamma                90
_cell_volume                     913.235
loop_
_atom_site_label
_atom_site_type_symbol
_atom_site_fract_x
_atom_site_fract_y
_atom_site_fract_z
_atom_site_U_iso_or_equiv
_atom_site_thermal_displace_type
Cu Cu -0.5 -2 0.59822 0.0500 Uiso
Cu1 Cu -0.5 -2.5 0.5 0.0500 Uiso
N N -0.50906 -2.34428 0.58737 0.0500 Uiso
N N -0.51928 -2.16229 0.61783 0.0500 Uiso
C C -0.47566 -2.24704 0.50462 0.0500 Uiso
C1 C -0.5776 -2.32031 0.75815 0.0500 Uiso
H H -0.61987 -2.3848 0.8457 0.0600 Uiso
C C -0.58332 -2.20802 0.77852 0.0500 Uiso
H H -0.62931 -2.15777 0.89181 0.0600 Uiso
C C -0.40488 -2.23539 0.3091 0.0500 Uiso
H1 H -0.44712 -2.18681 0.18394 0.0750 Uiso
H H -0.38654 -2.31661 0.24109 0.0750 Uiso
H H -0.32653 -2.19444 0.34656 0.0750 Uiso

#END
data_CuMeIm_110_I41cd_etmTmbvC
_symmetry_cell_setting           monoclinic
_symmetry_space_group_name_H-M   'C c'
_symmetry_Int_Tables_number      9
_space_group_name_Hall           'C -2yc'
loop_
_symmetry_equiv_pos_site_id
_symmetry_equiv_pos_as_xyz
1 x,y,z
2 x,-y,1/2+z
3 1/2+x,1/2+y,z
4 1/2+x,1/2-y,1/2+z
_cell_length_a                   12.2010
_cell_length_b                   12.2010
_cell_length_c                   13.6913
_cell_angle_alpha                90
_cell_angle_beta                 116.460
_cell_angle_gamma                90
_cell_volume                     1824.64
loop_
_atom_site_label
_atom_site_type_symbol
_atom_site_fract_x
_atom_site_fract_y
_atom_site_fract_z
_atom_site_U_iso_or_equiv
_atom_site_thermal_displace_type
Cu Cu 0.91946 0.875 0.83891 0.0500 Uiso
Cu Cu 0.91946 1.375 0.83891 0.0500 Uiso
N N 0.89103 1.0335 0.85365 0.0500 Uiso
N1 N 0.96262 0.71649 0.85365 0.0500 Uiso
N N 0.88974 1.216 0.85159 0.0500 Uiso
N N 0.96185 0.534 0.85159 0.0500 Uiso
N N 0.58533 0.8392 0.85365 0.0500 Uiso
N N 0.76679 0.83895 0.85159 0.0500 Uiso
N N 1.26832 0.9108 0.85365 0.0500 Uiso
N N 1.0848 0.91105 0.85159 0.0500 Uiso
C C 0.90521 1.12414 0.80366 0.0500 Uiso
C1 C 0.86774 1.06932 0.9381 0.0500 Uiso
H H 0.85163 1.01253 0.99118 0.0600 Uiso
C C 0.86629 1.18177 0.93631 0.0500 Uiso
H H 0.84917 1.23998 0.98763 0.0600 Uiso
C C 0.93162 1.12299 0.70758 0.0500 Uiso
H1 H 0.85677 1.15992 0.6355 0.0750 Uiso
H H 0.94434 1.03867 0.68716 0.0750 Uiso
H H 1.01551 1.16911 0.72449 0.0750 Uiso
C C 0.89844 0.62586 0.80366 0.0500 Uiso
C C 1.07002 0.56823 0.93631 0.0500 Uiso
H H 1.13846 0.51002 0.98763 0.0600 Uiso
C C 1.07036 0.68068 0.9381 0.0500 Uiso
H H 1.13955 0.73747 0.99118 0.0600 Uiso
C C 0.77596 0.62701 0.70758 0.0500 Uiso
H H 0.77873 0.59008 0.6355 0.0750 Uiso
H H 0.74282 0.71133 0.68716 0.0750 Uiso
H H 0.70898 0.58089 0.72449 0.0750 Uiso
C C 0.65097 0.87839 0.80366 0.0500 Uiso
C C 0.77493 0.77313 0.93631 0.0500 Uiso
H H 0.8588 0.73036 0.98763 0.0600 Uiso
C C 0.66337 0.77369 0.9381 0.0500 Uiso
H H 0.63311 0.73104 0.99118 0.0600 Uiso
C C 0.60177 0.95283 0.70758 0.0500 Uiso
H H 0.60267 0.91402 0.6355 0.0750 Uiso
H H 0.50725 0.97576 0.68716 0.0750 Uiso
H H 0.65635 1.02826 0.72449 0.0750 Uiso
C C 1.15269 0.87162 0.80366 0.0500 Uiso
C C 1.16138 0.97687 0.93631 0.0500 Uiso
H H 1.12883 1.01964 0.98763 0.0600 Uiso
C C 1.27473 0.97631 0.9381 0.0500 Uiso
H H 1.35806 1.01896 0.99118 0.0600 Uiso
C C 1.1058 0.79717 0.70758 0.0500 Uiso
H H 1.03283 0.83598 0.6355 0.0750 Uiso
H H 1.17991 0.77424 0.68716 0.0750 Uiso
H H 1.06814 0.72174 0.72449 0.0750 Uiso

#END
data_CuMeIm_80_I41_FbJs8Pgm                 New:I41
_symmetry_cell_setting           tetragonal
_symmetry_space_group_name_H-M   'I 41'
_symmetry_Int_Tables_number      80
_space_group_name_Hall           'I 4bw'
loop_
_symmetry_equiv_pos_site_id
_symmetry_equiv_pos_as_xyz
1 x,y,z
2 -y,1/2+x,1/4+z
3 1/2-x,1/2-y,1/2+z
4 1/2+y,-x,3/4+z
5 1/2+x,1/2+y,1/2+z
6 1/2-y,x,3/4+z
7 -x,-y,z
8 y,1/2-x,1/4+z
_cell_length_a                   7.1848
_cell_length_b                   7.1848
_cell_length_c                   18.7199
_cell_angle_alpha                90
_cell_angle_beta                 90
_cell_angle_gamma                90
_cell_volume                     966.347
loop_
_atom_site_label
_atom_site_type_symbol
_atom_site_fract_x
_atom_site_fract_y
_atom_site_fract_z
_atom_site_U_iso_or_equiv
_atom_site_thermal_displace_type
Cu Cu -1 -0.5 -1.15571 0.0500 Uiso
N N -0.81854 -0.4143 -1.084 0.0500 Uiso
N N -0.66895 -0.40034 -0.97995 0.0500 Uiso
C C -0.76084 -0.51121 -1.02621 0.0500 Uiso
C1 C -0.76128 -0.2327 -1.07363 0.0500 Uiso
H H -0.79245 -0.12423 -1.11213 0.0600 Uiso
C C -0.66965 -0.22412 -1.00929 0.0500 Uiso
H H -0.60609 -0.10669 -0.98231 0.0600 Uiso
C C -0.79591 -0.71277 -1.01332 0.0500 Uiso
H1 H -0.76909 -0.7958 -1.06147 0.0750 Uiso
H H -0.94045 -0.73985 -0.99708 0.0750 Uiso
H H -0.70455 -0.76418 -0.9708 0.0750 Uiso
N N -1.18146 -0.5857 -1.084 0.0500 Uiso
N N -1.33105 -0.59966 -0.97995 0.0500 Uiso
C C -1.23916 -0.48879 -1.02621 0.0500 Uiso
C1 C -1.23872 -0.7673 -1.07363 0.0500 Uiso
H H -1.20755 -0.87577 -1.11213 0.0600 Uiso
C C -1.33035 -0.77588 -1.00929 0.0500 Uiso
H H -1.39391 -0.89331 -0.98231 0.0600 Uiso
C C -1.20409 -0.28723 -1.01332 0.0500 Uiso
H1 H -1.23091 -0.2042 -1.06147 0.0750 Uiso
H H -1.05955 -0.26015 -0.99708 0.0750 Uiso
H H -1.29545 -0.23582 -0.9708 0.0750 Uiso
Cu Cu -1.5 -0.5 -0.90571 0.0500 Uiso
Cu Cu -0.5 -0.5 -0.90571 0.0500 Uiso
N N -0.90034 -0.33105 -1.22995 0.0500 Uiso
N N -1.09966 -0.66895 -1.22995 0.0500 Uiso

#END
data_CuMeIm_22_F222_0RN0wSOf
_symmetry_cell_setting           monoclinic
_symmetry_space_group_name_H-M   'I 2'
_symmetry_Int_Tables_number      5
_space_group_name_Hall           'I 2y'
loop_
_symmetry_equiv_pos_site_id
_symmetry_equiv_pos_as_xyz
1 x,y,z
2 -x,y,-z
3 1/2+x,1/2+y,1/2+z
4 1/2-x,1/2+y,1/2-z
_cell_length_a                   7.1938
_cell_length_b                   18.7167
_cell_length_c                   7.1936
_cell_angle_alpha                90
_cell_angle_beta                 102.481
_cell_angle_gamma                90
_cell_volume                     945.687
loop_
_atom_site_label
_atom_site_type_symbol
_atom_site_fract_x
_atom_site_fract_y
_atom_site_fract_z
_atom_site_U_iso_or_equiv
_atom_site_thermal_displace_type
Cu Cu 0 0 0 0.0500 Uiso
Cu Cu 0 0.25 -0.5 0.0500 Uiso
N N -0.08463 0.17747 -0.33684 0.0500 Uiso
N1 N 0.33684 -0.17747 0.08463 0.0500 Uiso
N N -0.10028 0.07287 -0.19335 0.0500 Uiso
N N 0.19335 -0.07287 0.10028 0.0500 Uiso
C C 0.01414 0.11979 -0.25743 0.0500 Uiso
C1 C -0.27101 0.1666 -0.32241 0.0500 Uiso
H H -0.38147 0.20526 -0.37636 0.0600 Uiso
C C -0.28074 0.10191 -0.23528 0.0500 Uiso
H H -0.4012 0.07481 -0.19938 0.0600 Uiso
C C 0.2214 0.10783 -0.24269 0.0500 Uiso
H1 H 0.25267 0.0912 -0.37946 0.0750 Uiso
H H 0.27299 0.0658 -0.13785 0.0750 Uiso
H H 0.30362 0.15664 -0.19699 0.0750 Uiso
C C 0.25743 -0.11979 -0.01414 0.0500 Uiso
C C 0.23528 -0.10191 0.28074 0.0500 Uiso
H H 0.19938 -0.07481 0.4012 0.0600 Uiso
C C 0.32241 -0.1666 0.27101 0.0500 Uiso
H H 0.37636 -0.20526 0.38147 0.0600 Uiso
C C 0.24269 -0.10783 -0.2214 0.0500 Uiso
H H 0.37946 -0.0912 -0.25267 0.0750 Uiso
H H 0.13785 -0.0658 -0.27299 0.0750 Uiso
H H 0.19699 -0.15664 -0.30362 0.0750 Uiso

#END
data_CuMeIm_30_Pnc2_o5RmUw9z
_symmetry_cell_setting           orthorhombic
_symmetry_space_group_name_H-M   'P n c 2'
_symmetry_Int_Tables_number      30
_space_group_name_Hall           'P 2 -2bc'
loop_
_symmetry_equiv_pos_site_id
_symmetry_equiv_pos_as_xyz
1 x,y,z
2 -x,-y,z
3 -x,1/2+y,1/2+z
4 x,1/2-y,1/2+z
_cell_length_a                   6.2273
_cell_length_b                   8.5318
_cell_length_c                   8.6956
_cell_angle_alpha                90
_cell_angle_beta                 90
_cell_angle_gamma                90
_cell_volume                     461.998
loop_
_atom_site_label
_atom_site_type_symbol
_atom_site_fract_x
_atom_site_fract_y
_atom_site_fract_z
_atom_site_U_iso_or_equiv
_atom_site_thermal_displace_type
Cu Cu 0 -0.5 -1.17065 0.0500 Uiso
N N -0.07009 -0.64838 -1.00078 0.0500 Uiso
N N -0.07586 -0.83471 -0.82184 0.0500 Uiso
C C 0.02496 -0.78018 -0.94928 0.0500 Uiso
C1 C -0.23849 -0.61767 -0.90316 0.0500 Uiso
H H -0.33694 -0.51367 -0.91556 0.0600 Uiso
C C -0.24292 -0.73287 -0.79316 0.0500 Uiso
H H -0.34792 -0.74692 -0.69483 0.0600 Uiso
C C 0.21434 -0.85372 -1.02517 0.0500 Uiso
H1 H 0.32921 -0.76365 -1.06237 0.0750 Uiso
H H 0.16709 -0.92109 -1.12773 0.0750 Uiso
H H 0.29676 -0.93395 -0.94668 0.0750 Uiso

#END
data_CuMeIm_106_P42bc_LolJebwQ
_symmetry_cell_setting           tetragonal
_symmetry_space_group_name_H-M   'P 42 b c'
_symmetry_Int_Tables_number      106
_space_group_name_Hall           'P 4c -2ab'
loop_
_symmetry_equiv_pos_site_id
_symmetry_equiv_pos_as_xyz
1 x,y,z
2 -y,x,1/2+z
3 -x,-y,z
4 y,-x,1/2+z
5 1/2-x,1/2+y,z
6 1/2-y,1/2-x,1/2+z
7 1/2+x,1/2-y,z
8 1/2+y,1/2+x,1/2+z
_cell_length_a                   8.5859
_cell_length_b                   8.5859
_cell_length_c                   12.8121
_cell_angle_alpha                90
_cell_angle_beta                 90
_cell_angle_gamma                90
_cell_volume                     944.478
loop_
_atom_site_label
_atom_site_type_symbol
_atom_site_fract_x
_atom_site_fract_y
_atom_site_fract_z
_atom_site_U_iso_or_equiv
_atom_site_thermal_displace_type
Cu Cu -0.5 0 -0.97169 0.0500 Uiso
N N -0.30185 -0.11887 -0.95916 0.0500 Uiso
N N -0.11884 -0.30242 -0.95865 0.0500 Uiso
C C -0.24827 -0.24879 -1.00663 0.0500 Uiso
C1 C -0.20389 -0.09082 -0.87612 0.0500 Uiso
H H -0.21977 0.00951 -0.82583 0.0600 Uiso
C C -0.09108 -0.20429 -0.87572 0.0500 Uiso
H H 0.0087 -0.21995 -0.82495 0.0600 Uiso
C C -0.32292 -0.32378 -1.0984 0.0500 Uiso
H1 H -0.3707 -0.23628 -1.15195 0.0750 Uiso
H H -0.4192 -0.40015 -1.07403 0.0750 Uiso
H H -0.23857 -0.39466 -1.14161 0.0750 Uiso

#END
data_CuMeIm_54_Pcca_bTvUoyD2
_symmetry_cell_setting           orthorhombic
_symmetry_space_group_name_H-M   'P c c a'
_symmetry_Int_Tables_number      54
_space_group_name_Hall           '-P 2a 2ac'
loop_
_symmetry_equiv_pos_site_id
_symmetry_equiv_pos_as_xyz
1 x,y,z
2 1/2-x,-y,z
3 1/2+x,-y,1/2-z
4 -x,y,1/2-z
5 -x,-y,-z
6 1/2+x,y,-z
7 1/2-x,y,1/2+z
8 x,-y,1/2+z
_cell_length_a                   8.3897
_cell_length_b                   12.3448
_cell_length_c                   8.7811
_cell_angle_alpha                90
_cell_angle_beta                 90
_cell_angle_gamma                90
_cell_volume                     909.451
loop_
_atom_site_label
_atom_site_type_symbol
_atom_site_fract_x
_atom_site_fract_y
_atom_site_fract_z
_atom_site_U_iso_or_equiv
_atom_site_thermal_displace_type
Cu1 Cu 0.5 0.76637 -0.75 0.0500 Uiso
N N 0.37937 0.78096 -0.55619 0.0500 Uiso
N N 0.20272 0.77679 -0.367 0.0500 Uiso
C C 0.2503 0.72995 -0.49866 0.0500 Uiso
C1 C 0.41319 0.86521 -0.45846 0.0500 Uiso
H H 0.51456 0.918 -0.47658 0.0600 Uiso
C C 0.30424 0.86266 -0.34193 0.0500 Uiso
H H 0.29374 0.91384 -0.24225 0.0600 Uiso
C C 0.16967 0.63591 -0.57162 0.0500 Uiso
H1 H 0.2535 0.59222 -0.64497 0.0750 Uiso
H H 0.06875 0.66246 -0.64247 0.0750 Uiso
H H 0.12324 0.57957 -0.48553 0.0750 Uiso

#END
data_CuMeIm_43_Fdd2_UIXhjxRR
_symmetry_cell_setting           monoclinic
_symmetry_space_group_name_H-M   'I 2'
_symmetry_Int_Tables_number      5
_space_group_name_Hall           'I 2y'
loop_
_symmetry_equiv_pos_site_id
_symmetry_equiv_pos_as_xyz
1 x,y,z
2 -x,y,-z
3 1/2+x,1/2+y,1/2+z
4 1/2-x,1/2+y,1/2-z
_cell_length_a                   11.2012
_cell_length_b                   7.4785
_cell_length_c                   11.2013
_cell_angle_alpha                90
_cell_angle_beta                 94.717
_cell_angle_gamma                90
_cell_volume                     935.134
loop_
_atom_site_label
_atom_site_type_symbol
_atom_site_fract_x
_atom_site_fract_y
_atom_site_fract_z
_atom_site_U_iso_or_equiv
_atom_site_thermal_displace_type
Cu Cu -0.5 0.58141 -0.5 0.0500 Uiso
Cu Cu -0.5 0.33141 0 0.0500 Uiso
N N -0.43412 0.52949 -0.33608 0.0500 Uiso
N1 N -0.83608 0.77949 -0.43412 0.0500 Uiso
N N -0.43912 0.41723 -0.15241 0.0500 Uiso
N N -0.65241 0.66723 -0.43912 0.0500 Uiso
C C -0.47743 0.39793 -0.26902 0.0500 Uiso
C1 C -0.36514 0.63795 -0.25863 0.0500 Uiso
H H -0.31864 0.75415 -0.28982 0.0600 Uiso
C C -0.36701 0.56735 -0.14546 0.0500 Uiso
H H -0.32153 0.60996 -0.0611 0.0600 Uiso
C C -0.54957 0.24538 -0.32076 0.0500 Uiso
H1 H -0.57358 0.15548 -0.24954 0.0750 Uiso
H H -0.49867 0.16925 -0.38369 0.0750 Uiso
H H -0.6332 0.29027 -0.36995 0.0750 Uiso
C C -0.76902 0.64793 -0.47743 0.0500 Uiso
C C -0.64546 0.81735 -0.36701 0.0500 Uiso
H H -0.5611 0.85996 -0.32153 0.0600 Uiso
C C -0.75863 0.88795 -0.36514 0.0500 Uiso
H H -0.78982 1.00415 -0.31864 0.0600 Uiso
C C -0.82076 0.49538 -0.54957 0.0500 Uiso
H H -0.74954 0.40549 -0.57358 0.0750 Uiso
H H -0.88369 0.41925 -0.49867 0.0750 Uiso
H H -0.86995 0.54027 -0.6332 0.0750 Uiso

#END
data_CuMeIm_41_Aba2_BTnO5ZdJ
_symmetry_cell_setting           orthorhombic
_symmetry_space_group_name_H-M   'A b a 2'
_symmetry_Int_Tables_number      41
_space_group_name_Hall           'A 2 -2ab'
loop_
_symmetry_equiv_pos_site_id
_symmetry_equiv_pos_as_xyz
1 x,y,z
2 -x,-y,z
3 1/2-x,y,1/2+z
4 1/2+x,-y,1/2+z
5 x,1/2+y,1/2+z
6 -x,1/2-y,1/2+z
7 1/2-x,1/2+y,z
8 1/2+x,1/2-y,z
_cell_length_a                   8.4914
_cell_length_b                   12.1071
_cell_length_c                   8.5934
_cell_angle_alpha                90
_cell_angle_beta                 90
_cell_angle_gamma                90
_cell_volume                     883.455
loop_
_atom_site_label
_atom_site_type_symbol
_atom_site_fract_x
_atom_site_fract_y
_atom_site_fract_z
_atom_site_U_iso_or_equiv
_atom_site_thermal_displace_type
Cu Cu -0.5 1 1.15693 0.0500 Uiso
N N -0.6416 1.04752 0.98446 0.0500 Uiso
N N -0.83513 1.04848 0.80934 0.0500 Uiso
C C -0.776 0.99841 0.93804 0.0500 Uiso
C1 C -0.61261 1.13233 0.88208 0.0500 Uiso
H H -0.50935 1.18468 0.89102 0.0600 Uiso
C C -0.73258 1.13383 0.77507 0.0500 Uiso
H H -0.7498 1.18719 0.67534 0.0600 Uiso
C C -0.84634 0.9031 1.02238 0.0500 Uiso
H1 H -0.88481 0.92693 1.13981 0.0750 Uiso
H H -0.76048 0.83582 1.0353 0.0750 Uiso
H H -0.9487 0.87074 0.96038 0.0750 Uiso

#END
data_CuMeIm_22_F222_UMQvTIje
_symmetry_cell_setting           orthorhombic
_symmetry_space_group_name_H-M   'F 2 2 2'
_symmetry_Int_Tables_number      22
_space_group_name_Hall           'F 2 2'
loop_
_symmetry_equiv_pos_site_id
_symmetry_equiv_pos_as_xyz
1 x,y,z
2 -x,-y,z
3 x,-y,-z
4 -x,y,-z
5 x,1/2+y,1/2+z
6 -x,1/2-y,1/2+z
7 x,1/2-y,1/2-z
8 -x,1/2+y,1/2-z
9 1/2+x,y,1/2+z
10 1/2-x,-y,1/2+z
11 1/2+x,-y,1/2-z
12 1/2-x,y,1/2-z
13 1/2+x,1/2+y,z
14 1/2-x,1/2-y,z
15 1/2+x,1/2-y,-z
16 1/2-x,1/2+y,-z
_cell_length_a                   8.4207
_cell_length_b                   13.2795
_cell_length_c                   17.8687
_cell_angle_alpha                90
_cell_angle_beta                 90
_cell_angle_gamma                90
_cell_volume                     1998.13
loop_
_atom_site_label
_atom_site_type_symbol
_atom_site_fract_x
_atom_site_fract_y
_atom_site_fract_z
_atom_site_U_iso_or_equiv
_atom_site_thermal_displace_type
Cu Cu -1 0 0 0.0500 Uiso
Cu Cu -0.75 0.25 -0.25 0.0500 Uiso
N N -0.7772 0.14406 -0.17282 0.0500 Uiso
N N -0.85014 0.0542 -0.0735 0.0500 Uiso
C C -0.89079 0.12968 -0.12075 0.0500 Uiso
C1 C -0.65993 0.07431 -0.15849 0.0500 Uiso
H H -0.55437 0.07021 -0.19309 0.0600 Uiso
C C -0.70455 0.01905 -0.09687 0.0500 Uiso
H H -0.64426 -0.04193 -0.06823 0.0600 Uiso
C C -1.04381 0.18609 -0.11727 0.0500 Uiso
H1 H -1.13373 0.15176 -0.15408 0.0750 Uiso
H H -1.02725 0.2648 -0.13427 0.0750 Uiso
H H -1.09255 0.18532 -0.06026 0.0750 Uiso

#END
data_CuMeIm_23_I222_5sWunN0d
_symmetry_cell_setting           monoclinic
_symmetry_space_group_name_H-M   'I 2'
_symmetry_Int_Tables_number      5
_space_group_name_Hall           'I 2y'
loop_
_symmetry_equiv_pos_site_id
_symmetry_equiv_pos_as_xyz
1 x,y,z
2 -x,y,-z
3 1/2+x,1/2+y,1/2+z
4 1/2-x,1/2+y,1/2-z
_cell_length_a                   8.4279
_cell_length_b                   8.6567
_cell_length_c                   13.2708
_cell_angle_alpha                90
_cell_angle_beta                 90
_cell_angle_gamma                90
_cell_volume                     968.208
loop_
_atom_site_label
_atom_site_type_symbol
_atom_site_fract_x
_atom_site_fract_y
_atom_site_fract_z
_atom_site_U_iso_or_equiv
_atom_site_thermal_displace_type
Cu Cu 1.5 1.5 -0.5 0.0500 Uiso
Cu Cu 1 1 -0.5 0.0500 Uiso
N N 1.34759 1.33825 -0.46001 0.0500 Uiso
N1 N 1.34759 1.66175 -0.53999 0.0500 Uiso
N N 1.16719 1.15073 -0.46295 0.0500 Uiso
N N 1.16719 1.84927 -0.53705 0.0500 Uiso
C C 1.22566 1.27523 -0.51163 0.0500 Uiso
C1 C 1.36947 1.24823 -0.3756 0.0500 Uiso
H H 1.46142 1.27273 -0.32072 0.0600 Uiso
C C 1.25804 1.13231 -0.37739 0.0500 Uiso
H H 1.23754 1.03899 -0.32442 0.0600 Uiso
C C 1.17053 1.33019 -0.61191 0.0500 Uiso
H1 H 1.04325 1.3086 -0.62155 0.0750 Uiso
H H 1.23317 1.2698 -0.67319 0.0750 Uiso
H H 1.19361 1.45412 -0.62043 0.0750 Uiso
C C 1.22566 1.72477 -0.48837 0.0500 Uiso
C C 1.25804 1.8677 -0.62261 0.0500 Uiso
H H 1.23754 1.96101 -0.67558 0.0600 Uiso
C C 1.36947 1.75177 -0.6244 0.0500 Uiso
H H 1.46142 1.72727 -0.67928 0.0600 Uiso
C C 1.17053 1.66981 -0.38809 0.0500 Uiso
H H 1.04325 1.6914 -0.37845 0.0750 Uiso
H H 1.23317 1.7302 -0.32681 0.0750 Uiso
H H 1.19361 1.54588 -0.37957 0.0750 Uiso

#END
data_CuMeIm_52_Pnna_QpFttB4K
_symmetry_cell_setting           orthorhombic
_symmetry_space_group_name_H-M   'P n n a'
_symmetry_Int_Tables_number      52
_space_group_name_Hall           '-P 2a 2bc'
loop_
_symmetry_equiv_pos_site_id
_symmetry_equiv_pos_as_xyz
1 x,y,z
2 1/2-x,-y,z
3 x,1/2-y,1/2-z
4 1/2-x,1/2+y,1/2-z
5 -x,-y,-z
6 1/2+x,y,-z
7 -x,1/2+y,1/2+z
8 1/2+x,1/2-y,1/2+z
_cell_length_a                   9.1361
_cell_length_b                   12.6637
_cell_length_c                   8.0215
_cell_angle_alpha                90
_cell_angle_beta                 90
_cell_angle_gamma                90
_cell_volume                     928.062
loop_
_atom_site_label
_atom_site_type_symbol
_atom_site_fract_x
_atom_site_fract_y
_atom_site_fract_z
_atom_site_U_iso_or_equiv
_atom_site_thermal_displace_type
Cu Cu -0.08378 0.25 0.75 0.0500 Uiso
N N 0.07756 0.28994 0.59619 0.0500 Uiso
N1 N 0.27088 0.27806 0.42857 0.0500 Uiso
C C 0.14302 0.23259 0.47581 0.0500 Uiso
C1 C 0.28579 0.36798 0.52368 0.0500 Uiso
H H 0.37783 0.42093 0.50938 0.0600 Uiso
C C 0.16696 0.375 0.62767 0.0500 Uiso
H H 0.14001 0.43413 0.72063 0.0600 Uiso
C C 0.08423 0.13117 0.40949 0.0500 Uiso
H1 H 0.13296 0.06259 0.47318 0.0750 Uiso
H H 0.10791 0.12314 0.27612 0.0750 Uiso
H H -0.03482 0.12826 0.42724 0.0750 Uiso

#END
data_CuMeIm_37_Ccc2_XbzpJ1l0                 
_symmetry_cell_setting           orthorhombic
_symmetry_space_group_name_H-M   'C c c 2'
_symmetry_Int_Tables_number      37
_space_group_name_Hall           'C 2 -2c'
loop_
_symmetry_equiv_pos_site_id
_symmetry_equiv_pos_as_xyz
1 x,y,z
2 -x,-y,z
3 -x,y,1/2+z
4 x,-y,1/2+z
5 1/2+x,1/2+y,z
6 1/2-x,1/2-y,z
7 1/2-x,1/2+y,1/2+z
8 1/2+x,1/2-y,1/2+z
_cell_length_a                   8.0284
_cell_length_b                   12.9254
_cell_length_c                   9.0586
_cell_angle_alpha                90
_cell_angle_beta                 90
_cell_angle_gamma                90
_cell_volume                     940.013
loop_
_atom_site_label
_atom_site_type_symbol
_atom_site_fract_x
_atom_site_fract_y
_atom_site_fract_z
_atom_site_U_iso_or_equiv
_atom_site_thermal_displace_type
Cu Cu 0.25 -0.25 0.63544 0.0500 Uiso
N N 0.07324 -0.28265 0.4898 0.0500 Uiso
N N -0.09868 -0.29458 0.29774 0.0500 Uiso
C C 0.02602 -0.2398 0.3599 0.0500 Uiso
C1 C -0.02648 -0.36839 0.50969 0.0500 Uiso
H H -0.01613 -0.41655 0.60685 0.0600 Uiso
C C -0.13232 -0.37568 0.39136 0.0500 Uiso
H H -0.22796 -0.43247 0.36796 0.0600 Uiso
C C 0.09924 -0.14459 0.29326 0.0500 Uiso
H1 H 0.17302 -0.16208 0.19381 0.0750 Uiso
H H 0.18108 -0.1059 0.37275 0.0750 Uiso
H H 0.0008 -0.09023 0.25993 0.0750 Uiso

#END
data_CuMeIm_120_I-4c2_VqIMdT1G
_symmetry_cell_setting           tetragonal
_symmetry_space_group_name_H-M   'I -4 c 2'
_symmetry_Int_Tables_number      120
_space_group_name_Hall           'I -4 -2c'
loop_
_symmetry_equiv_pos_site_id
_symmetry_equiv_pos_as_xyz
1 x,y,z
2 y,-x,-z
3 -x,-y,z
4 -y,x,-z
5 -x,y,1/2+z
6 y,x,1/2-z
7 x,-y,1/2+z
8 -y,-x,1/2-z
9 1/2+x,1/2+y,1/2+z
10 1/2+y,1/2-x,1/2-z
11 1/2-x,1/2-y,1/2+z
12 1/2-y,1/2+x,1/2-z
13 1/2-x,1/2+y,z
14 1/2+y,1/2+x,-z
15 1/2+x,1/2-y,z
16 1/2-y,1/2-x,-z
_cell_length_a                   12.2116
_cell_length_b                   12.2116
_cell_length_c                   12.1415
_cell_angle_alpha                90
_cell_angle_beta                 90
_cell_angle_gamma                90
_cell_volume                     1810.58
loop_
_atom_site_label
_atom_site_type_symbol
_atom_site_fract_x
_atom_site_fract_y
_atom_site_fract_z
_atom_site_U_iso_or_equiv
_atom_site_thermal_displace_type
Cu Cu 0.24954 0.24954 -0.25 0.0500 Uiso
N N 0.24247 0.40836 -0.21784 0.0500 Uiso
N N 0.24365 0.59053 -0.21719 0.0500 Uiso
C C 0.28004 0.49935 -0.26895 0.0500 Uiso
C1 C 0.17745 0.44342 -0.13206 0.0500 Uiso
H H 0.13347 0.38624 -0.08011 0.0600 Uiso
C C 0.17835 0.55569 -0.13165 0.0500 Uiso
H H 0.1354 0.61327 -0.07932 0.0600 Uiso
C C 0.34343 0.49898 -0.37388 0.0500 Uiso
H1 H 0.38347 0.41965 -0.38629 0.0750 Uiso
H H 0.40544 0.56384 -0.37466 0.0750 Uiso
H H 0.28933 0.51298 -0.44517 0.0750 Uiso

#END
data_CuMeIm_152_P3121_PI0Cvmvd
_symmetry_space_group_name_H-M   Unknown
_symmetry_Int_Tables_number      0
_space_group_name_Hall           'P 31 2"'
loop_
_symmetry_equiv_pos_site_id
_symmetry_equiv_pos_as_xyz
1 x,y,z
2 -y,x-y,0.33333+z
3 -x+y,-x,0.66667+z
4 y,x,-z
5 -x,-x+y,0.33333-z
6 x-y,-y,0.66667-z
_cell_length_a                   7.9505
_cell_length_b                   7.9505
_cell_length_c                   11.8704
_cell_angle_alpha                90
_cell_angle_beta                 90
_cell_angle_gamma                120
_cell_volume                     649.808
loop_
_atom_site_label
_atom_site_type_symbol
_atom_site_fract_x
_atom_site_fract_y
_atom_site_fract_z
_atom_site_U_iso_or_equiv
_atom_site_thermal_displace_type
Cu Cu 0.39314 0 0.33334 0.0500 Uiso
N N 0.40463 -0.08698 0.17526 0.0500 Uiso
N N 0.49612 -0.23091 0.04702 0.0500 Uiso
C C 0.5515 -0.11098 0.13726 0.0500 Uiso
C1 C 0.24898 -0.19679 0.10541 0.0500 Uiso
H H 0.10992 -0.20475 0.11521 0.0600 Uiso
C C 0.30493 -0.28522 0.02646 0.0500 Uiso
H H 0.22307 -0.38065 -0.04246 0.0600 Uiso
C C 0.75187 -0.0139 0.18407 0.0500 Uiso
H1 H 0.79754 0.13466 0.21166 0.0750 Uiso
H H 0.85311 -0.00534 0.11862 0.0750 Uiso
H H 0.76531 -0.09415 0.25559 0.0750 Uiso

#END
data_CuMeIm_90_P4212_xC95SPMX
_symmetry_cell_setting           tetragonal
_symmetry_space_group_name_H-M   'P 4 21 2'
_symmetry_Int_Tables_number      90
_space_group_name_Hall           'P 4ab 2ab'
loop_
_symmetry_equiv_pos_site_id
_symmetry_equiv_pos_as_xyz
1 x,y,z
2 1/2-y,1/2+x,z
3 -x,-y,z
4 1/2+y,1/2-x,z
5 1/2+x,1/2-y,-z
6 y,x,-z
7 1/2-x,1/2+y,-z
8 -y,-x,-z
_cell_length_a                   8.5612
_cell_length_b                   8.5612
_cell_length_c                   13.0062
_cell_angle_alpha                90
_cell_angle_beta                 90
_cell_angle_gamma                90
_cell_volume                     953.278
loop_
_atom_site_label
_atom_site_type_symbol
_atom_site_fract_x
_atom_site_fract_y
_atom_site_fract_z
_atom_site_U_iso_or_equiv
_atom_site_thermal_displace_type
Cu Cu 0.5 -1 -0.23626 0.0500 Uiso
Cu1 Cu 1 -0.5 -0.24662 0.0500 Uiso
N N 0.80114 -0.61665 -0.23261 0.0500 Uiso
N N 0.62068 -0.8031 -0.22499 0.0500 Uiso
C C 0.747 -0.74926 -0.27605 0.0500 Uiso
C1 C 0.70722 -0.58731 -0.14873 0.0500 Uiso
H H 0.72481 -0.48531 -0.10074 0.0600 Uiso
C C 0.5958 -0.70245 -0.14409 0.0500 Uiso
H H 0.49883 -0.71825 -0.09153 0.0600 Uiso
C C 0.81581 -0.82613 -0.36804 0.0500 Uiso
H1 H 0.89237 -0.74512 -0.40947 0.0750 Uiso
H H 0.72342 -0.86574 -0.42041 0.0750 Uiso
H H 0.88533 -0.92931 -0.3469 0.0750 Uiso

#END
data_CuMeIm_171_P62_Eqz9a9Tj
_symmetry_space_group_name_H-M   Unknown
_symmetry_Int_Tables_number      0
_space_group_name_Hall           'P 62'
loop_
_symmetry_equiv_pos_site_id
_symmetry_equiv_pos_as_xyz
1 x,y,z
2 x-y,x,0.33333+z
3 -y,x-y,0.66667+z
4 -x,-y,z
5 -x+y,-x,0.33333+z
6 y,-x+y,0.66667+z
_cell_length_a                   7.9889
_cell_length_b                   7.9889
_cell_length_c                   13.5645
_cell_angle_alpha                90
_cell_angle_beta                 90
_cell_angle_gamma                120
_cell_volume                     749.736
loop_
_atom_site_label
_atom_site_type_symbol
_atom_site_fract_x
_atom_site_fract_y
_atom_site_fract_z
_atom_site_U_iso_or_equiv
_atom_site_thermal_displace_type
Cu Cu 0.5 -0.5 -0.43026 0.0500 Uiso
N N 0.42966 -0.3668 -0.53109 0.0500 Uiso
N N 0.42327 -0.20171 -0.66156 0.0500 Uiso
C C 0.53622 -0.23774 -0.60154 0.0500 Uiso
C1 C 0.24092 -0.41419 -0.54711 0.0500 Uiso
H H 0.1251 -0.51647 -0.5 0.0600 Uiso
C C 0.23661 -0.31297 -0.62835 0.0500 Uiso
H H 0.11522 -0.31445 -0.66511 0.0600 Uiso
C C 0.75028 -0.14378 -0.61037 0.0500 Uiso
H1 H 0.79888 -0.24827 -0.59699 0.0750 Uiso
H H 0.8244 -0.02386 -0.55766 0.0750 Uiso
H H 0.79768 -0.08383 -0.6846 0.0750 Uiso

#END
data_CuMeIm_48_Pnnn_dm0R7XPM
_symmetry_cell_setting           orthorhombic
_symmetry_space_group_name_H-M   'P n n n'
_symmetry_Int_Tables_number      48
_space_group_name_Hall           '-P 2ab 2bc'
loop_
_symmetry_equiv_pos_site_id
_symmetry_equiv_pos_as_xyz
1 x,y,z
2 1/2-x,1/2-y,z
3 x,1/2-y,1/2-z
4 1/2-x,y,1/2-z
5 -x,-y,-z
6 1/2+x,1/2+y,-z
7 -x,1/2+y,1/2+z
8 1/2+x,-y,1/2+z
_cell_length_a                   8.5239
_cell_length_b                   8.6538
_cell_length_c                   12.3209
_cell_angle_alpha                90
_cell_angle_beta                 90
_cell_angle_gamma                90
_cell_volume                     908.84
loop_
_atom_site_label
_atom_site_type_symbol
_atom_site_fract_x
_atom_site_fract_y
_atom_site_fract_z
_atom_site_U_iso_or_equiv
_atom_site_thermal_displace_type
Cu Cu -0.25 0.75 0.75 0.0500 Uiso
Cu1 Cu 0.25 0.25 0.75 0.0500 Uiso
N N 0.09939 0.41475 0.78903 0.0500 Uiso
N N -0.08199 0.59996 0.78669 0.0500 Uiso
C C -0.02854 0.47062 0.73747 0.0500 Uiso
C1 C 0.13039 0.51495 0.87309 0.0500 Uiso
H H 0.22871 0.49843 0.92763 0.0600 Uiso
C C 0.01884 0.629 0.87176 0.0500 Uiso
H H 0.00404 0.72738 0.92521 0.0600 Uiso
C C -0.09452 0.40324 0.63603 0.0500 Uiso
H1 H -0.0138 0.42078 0.56727 0.0750 Uiso
H H -0.11135 0.27811 0.64383 0.0750 Uiso
H H -0.20719 0.45722 0.6163 0.0750 Uiso

#END
data_CuMeIm_60_Pbcn_EDyEjih5
_symmetry_cell_setting           orthorhombic
_symmetry_space_group_name_H-M   'P b c n'
_symmetry_Int_Tables_number      60
_space_group_name_Hall           '-P 2n 2ab'
loop_
_symmetry_equiv_pos_site_id
_symmetry_equiv_pos_as_xyz
1 x,y,z
2 1/2-x,1/2-y,1/2+z
3 1/2+x,1/2-y,-z
4 -x,y,1/2-z
5 -x,-y,-z
6 1/2+x,1/2+y,1/2-z
7 1/2-x,1/2+y,z
8 x,-y,1/2+z
_cell_length_a                   7.8761
_cell_length_b                   8.9880
_cell_length_c                   13.4174
_cell_angle_alpha                90
_cell_angle_beta                 90
_cell_angle_gamma                90
_cell_volume                     949.823
loop_
_atom_site_label
_atom_site_type_symbol
_atom_site_fract_x
_atom_site_fract_y
_atom_site_fract_z
_atom_site_U_iso_or_equiv
_atom_site_thermal_displace_type
Cu Cu 0.5 2.35566 0.25 0.0500 Uiso
N N 0.65045 2.19534 0.30498 0.0500 Uiso
N1 N 0.83459 2.00756 0.29761 0.0500 Uiso
C C 0.76154 2.12075 0.2472 0.0500 Uiso
C1 C 0.76651 2.011 0.39208 0.0500 Uiso
H H 0.80296 1.9313 0.44851 0.0600 Uiso
C C 0.65359 2.12744 0.39693 0.0500 Uiso
H H 0.57699 2.16513 0.45914 0.0600 Uiso
C C 0.79097 2.15564 0.14022 0.0500 Uiso
H1 H 0.6974 2.09758 0.09335 0.0750 Uiso
H H 0.91857 2.12154 0.11683 0.0750 Uiso
H H 0.77785 2.27566 0.12646 0.0750 Uiso

#END
data_CuMeIm_19_P212121_zFQkPVAD              
_symmetry_cell_setting           orthorhombic
_symmetry_space_group_name_H-M   'P 21 21 21'
_symmetry_Int_Tables_number      19
_space_group_name_Hall           'P 2ac 2ab'
loop_
_symmetry_equiv_pos_site_id
_symmetry_equiv_pos_as_xyz
1 x,y,z
2 1/2-x,-y,1/2+z
3 1/2+x,1/2-y,-z
4 -x,1/2+y,1/2-z
_cell_length_a                   7.2228
_cell_length_b                   11.0641
_cell_length_c                   11.1869
_cell_angle_alpha                90
_cell_angle_beta                 90
_cell_angle_gamma                90
_cell_volume                     893.987
loop_
_atom_site_label
_atom_site_type_symbol
_atom_site_fract_x
_atom_site_fract_y
_atom_site_fract_z
_atom_site_U_iso_or_equiv
_atom_site_thermal_displace_type
Cu Cu 1.61664 -1.46026 0.75615 0.0500 Uiso
N N 1.63379 -1.28964 0.80831 0.0500 Uiso
N1 N 1.64974 -1.53287 0.91737 0.0500 Uiso
N N 1.53742 -1.09885 0.79311 0.0500 Uiso
N N 1.7718 -1.57396 1.0959 0.0500 Uiso
C C 1.48893 -1.2162 0.78482 0.0500 Uiso
C1 C 1.78136 -1.21497 0.83324 0.0500 Uiso
H H 1.91587 -1.24927 0.85923 0.0600 Uiso
C C 1.72227 -1.09721 0.82344 0.0500 Uiso
H H 1.79774 -1.01446 0.84119 0.0600 Uiso
C C 1.30113 -1.26061 0.75218 0.0500 Uiso
H1 H 1.26744 -1.34269 0.80305 0.0750 Uiso
H H 1.29137 -1.28127 0.65607 0.0750 Uiso
H H 1.19644 -1.19172 0.77199 0.0750 Uiso
C C 1.80165 -1.52408 0.98713 0.0500 Uiso
C C 1.59317 -1.61876 1.09296 0.0500 Uiso
H H 1.53503 -1.66852 1.16737 0.0600 Uiso
C C 1.5177 -1.59263 0.98331 0.0500 Uiso
H H 1.38279 -1.61455 0.94677 0.0600 Uiso
C C 1.98261 -1.47853 0.94238 0.0500 Uiso
H H 2.02036 -1.3901 0.97945 0.0750 Uiso
H H 1.97807 -1.4722 0.84454 0.0750 Uiso
H H 2.09421 -1.54138 0.96603 0.0750 Uiso

#END
data_CuMeIm_144_P31_3LMmF15B
_symmetry_space_group_name_H-M   Unknown
_symmetry_Int_Tables_number      0
_space_group_name_Hall           'P 31'
loop_
_symmetry_equiv_pos_site_id
_symmetry_equiv_pos_as_xyz
1 x,y,z
2 -y,x-y,0.33333+z
3 -x+y,-x,0.66667+z
_cell_length_a                   7.8745
_cell_length_b                   7.8745
_cell_length_c                   13.1350
_cell_angle_alpha                90
_cell_angle_beta                 90
_cell_angle_gamma                120
_cell_volume                     705.353
loop_
_atom_site_label
_atom_site_type_symbol
_atom_site_fract_x
_atom_site_fract_y
_atom_site_fract_z
_atom_site_U_iso_or_equiv
_atom_site_thermal_displace_type
Cu Cu 0.10828 0.33 -0.55395 0.0500 Uiso
N N 0.09405 0.2125 -0.68857 0.0500 Uiso
N1 N 0.27243 0.42512 -0.43092 0.0500 Uiso
N N 0.16096 0.07898 -0.82083 0.0500 Uiso
N N 0.43746 0.56522 -0.28863 0.0500 Uiso
C C 0.21508 0.15265 -0.7255 0.0500 Uiso
C1 C -0.04312 0.17574 -0.76305 0.0500 Uiso
H H -0.15529 0.21591 -0.75308 0.0600 Uiso
C C -0.00202 0.09292 -0.84453 0.0500 Uiso
H H -0.07558 0.04487 -0.91719 0.0600 Uiso
C C 0.38811 0.17076 -0.6694 0.0500 Uiso
H1 H 0.45697 0.30571 -0.62367 0.0750 Uiso
H H 0.49806 0.17718 -0.7229 0.0750 Uiso
H H 0.34881 0.04641 -0.61768 0.0750 Uiso
C C 0.33284 0.57867 -0.36674 0.0500 Uiso
C C 0.44775 0.39776 -0.30546 0.0500 Uiso
H H 0.52341 0.3506 -0.25361 0.0600 Uiso
C C 0.34424 0.30986 -0.39242 0.0500 Uiso
H H 0.31029 0.17125 -0.42708 0.0600 Uiso
C C 0.29741 0.74602 -0.38074 0.0500 Uiso
H H 0.159 0.70095 -0.42054 0.0750 Uiso
H H 0.41504 0.8626 -0.42671 0.0750 Uiso
H H 0.29378 0.80906 -0.30675 0.0750 Uiso

#END
data_CuMeIm_171_P62_dEyIpRm2
_symmetry_space_group_name_H-M   Unknown
_symmetry_Int_Tables_number      0
_space_group_name_Hall           'P 62'
loop_
_symmetry_equiv_pos_site_id
_symmetry_equiv_pos_as_xyz
1 x,y,z
2 x-y,x,0.33333+z
3 -y,x-y,0.66667+z
4 -x,-y,z
5 -x+y,-x,0.33333+z
6 y,-x+y,0.66667+z
_cell_length_a                   8.1615
_cell_length_b                   8.1615
_cell_length_c                   12.6445
_cell_angle_alpha                90
_cell_angle_beta                 90
_cell_angle_gamma                120
_cell_volume                     729.411
loop_
_atom_site_label
_atom_site_type_symbol
_atom_site_fract_x
_atom_site_fract_y
_atom_site_fract_z
_atom_site_U_iso_or_equiv
_atom_site_thermal_displace_type
Cu Cu -0.5 0 0.04166 0.0500 Uiso
N N -0.28426 0.11908 -0.05628 0.0500 Uiso
N N -0.0878 0.29998 -0.18332 0.0500 Uiso
C C -0.26427 0.22458 -0.14311 0.0500 Uiso
C1 C -0.11227 0.12886 -0.04115 0.0500 Uiso
H H -0.09093 0.0552 0.02377 0.0600 Uiso
C C 0.00933 0.2416 -0.11887 0.0500 Uiso
H H 0.15603 0.28285 -0.13298 0.0600 Uiso
C C -0.41399 0.25694 -0.18941 0.0500 Uiso
H1 H -0.53558 0.20543 -0.13608 0.0750 Uiso
H H -0.46632 0.18352 -0.26562 0.0750 Uiso
H H -0.3596 0.40808 -0.20478 0.0750 Uiso

#END
data_CuMeIm_91_P4122_34Iq84ad
_symmetry_cell_setting           tetragonal
_symmetry_space_group_name_H-M   'P 41 2 2'
_symmetry_Int_Tables_number      91
_space_group_name_Hall           'P 4w 2c'
loop_
_symmetry_equiv_pos_site_id
_symmetry_equiv_pos_as_xyz
1 x,y,z
2 -y,x,1/4+z
3 -x,-y,1/2+z
4 y,-x,3/4+z
5 x,-y,1/2-z
6 y,x,3/4-z
7 -x,y,-z
8 -y,-x,1/4-z
_cell_length_a                   6.0074
_cell_length_b                   6.0074
_cell_length_c                   26.4403
_cell_angle_alpha                90
_cell_angle_beta                 90
_cell_angle_gamma                90
_cell_volume                     954.2
loop_
_atom_site_label
_atom_site_type_symbol
_atom_site_fract_x
_atom_site_fract_y
_atom_site_fract_z
_atom_site_U_iso_or_equiv
_atom_site_thermal_displace_type
Cu Cu 1.28324 0.71676 -0.875 0.0500 Uiso
N N 1.2811 0.40018 -0.89629 0.0500 Uiso
N1 N 1.28285 0.03016 -0.89728 0.0500 Uiso
C C 1.27456 0.21352 -0.86807 0.0500 Uiso
C1 C 1.29531 0.10294 -0.94651 0.0500 Uiso
H H 1.30388 -0.00981 -0.97842 0.0600 Uiso
C C 1.29396 0.33176 -0.94598 0.0500 Uiso
H H 1.30158 0.44711 -0.97745 0.0600 Uiso
C C 1.25776 0.20585 -0.81196 0.0500 Uiso
H1 H 1.39138 0.10243 -0.79588 0.0750 Uiso
H H 1.09744 0.1341 -0.80013 0.0750 Uiso
H H 1.27157 0.37393 -0.79611 0.0750 Uiso

#END
data_CuMeIm_21_C222_NHvmfzeo                 
_symmetry_cell_setting           orthorhombic
_symmetry_space_group_name_H-M   'C 2 2 2'
_symmetry_Int_Tables_number      21
_space_group_name_Hall           'C 2 2'
loop_
_symmetry_equiv_pos_site_id
_symmetry_equiv_pos_as_xyz
1 x,y,z
2 -x,-y,z
3 x,-y,-z
4 -x,y,-z
5 1/2+x,1/2+y,z
6 1/2-x,1/2-y,z
7 1/2+x,1/2-y,-z
8 1/2-x,1/2+y,-z
_cell_length_a                   13.8190
_cell_length_b                   8.6455
_cell_length_c                   8.3777
_cell_angle_alpha                90
_cell_angle_beta                 90
_cell_angle_gamma                90
_cell_volume                     1000.9
loop_
_atom_site_label
_atom_site_type_symbol
_atom_site_fract_x
_atom_site_fract_y
_atom_site_fract_z
_atom_site_U_iso_or_equiv
_atom_site_thermal_displace_type
Cu Cu 0 0 0 0.0500 Uiso
Cu Cu 0 -0.5 -0.5 0.0500 Uiso
N N -0.03967 -0.15319 -0.1633 0.0500 Uiso
N N -0.03831 -0.34155 -0.34383 0.0500 Uiso
C C 0.01358 -0.2653 -0.23275 0.0500 Uiso
C1 C -0.12939 -0.15712 -0.23504 0.0500 Uiso
H H -0.18782 -0.08052 -0.19994 0.0600 Uiso
C C -0.12835 -0.27385 -0.34685 0.0500 Uiso
H H -0.18485 -0.31522 -0.42589 0.0600 Uiso
C C 0.11746 -0.29541 -0.19789 0.0500 Uiso
H1 H 0.13287 -0.28068 -0.07025 0.0750 Uiso
H H 0.16412 -0.21473 -0.26449 0.0750 Uiso
H H 0.1367 -0.41379 -0.23287 0.0750 Uiso

#END
data_CuMeIm_9_Cc_rHpTauWm                   New:Cc
_symmetry_cell_setting           monoclinic
_symmetry_space_group_name_H-M   'C c'
_symmetry_Int_Tables_number      9
_space_group_name_Hall           'C -2yc'
loop_
_symmetry_equiv_pos_site_id
_symmetry_equiv_pos_as_xyz
1 x,y,z
2 x,-y,1/2+z
3 1/2+x,1/2+y,z
4 1/2+x,1/2-y,1/2+z
_cell_length_a                   7.1352
_cell_length_b                   16.2666
_cell_length_c                   8.6994
_cell_angle_alpha                90
_cell_angle_beta                 112.025
_cell_angle_gamma                90
_cell_volume                     936.012
loop_
_atom_site_label
_atom_site_type_symbol
_atom_site_fract_x
_atom_site_fract_y
_atom_site_fract_z
_atom_site_U_iso_or_equiv
_atom_site_thermal_displace_type
Cu Cu -2.06042 0.12686 -1.35 0.0500 Uiso
N N -1.9551 0.19865 -1.15425 0.0500 Uiso
N1 N -2.08538 0.07312 -1.55991 0.0500 Uiso
N N -1.7676 0.28927 -0.96879 0.0500 Uiso
N N -2.06378 -0.02123 -1.73834 0.0500 Uiso
C C -1.76709 0.22914 -1.07497 0.0500 Uiso
C1 C -2.08012 0.24149 -1.0948 0.0500 Uiso
H H -2.24089 0.22999 -1.13903 0.0600 Uiso
C C -1.96465 0.29766 -0.98057 0.0500 Uiso
H H -2.00918 0.34317 -0.90961 0.0600 Uiso
C C -1.58495 0.20312 -1.10651 0.0500 Uiso
H1 H -1.6096 0.14308 -1.16872 0.0750 Uiso
H H -1.4522 0.19815 -0.99039 0.0750 Uiso
H H -1.54963 0.24763 -1.18713 0.0750 Uiso
C C -1.97788 0.00879 -1.58303 0.0500 Uiso
C C -2.23486 0.0254 -1.81713 0.0500 Uiso
H H -2.33104 0.01485 -1.9456 0.0600 Uiso
C C -2.24949 0.08287 -1.70704 0.0500 Uiso
H H -2.36472 0.12889 -1.722 0.0600 Uiso
C C -1.78921 -0.02389 -1.4545 0.0500 Uiso
H H -1.81774 -0.08011 -1.39642 0.0750 Uiso
H H -1.72235 0.02151 -1.35593 0.0750 Uiso
H H -1.67736 -0.03869 -1.50901 0.0750 Uiso
Cu Cu -2.06042 -0.12686 -1.85 0.0500 Uiso
Cu Cu -1.56042 0.37314 -0.85 0.0500 Uiso
N N -2.2676 0.21073 -1.46879 0.0500 Uiso
N N -2.06378 0.02123 -1.23834 0.0500 Uiso

#END
data_CuMeIm_85_P4_n_quZ4ihaf
_symmetry_cell_setting           tetragonal
_symmetry_space_group_name_H-M   'P 4/n'
_symmetry_Int_Tables_number      85
_space_group_name_Hall           '-P 4a'
loop_
_symmetry_equiv_pos_site_id
_symmetry_equiv_pos_as_xyz
1 x,y,z
2 1/2-y,x,z
3 1/2-x,1/2-y,z
4 y,1/2-x,z
5 -x,-y,-z
6 1/2+y,-x,-z
7 1/2+x,1/2+y,-z
8 -y,1/2+x,-z
_cell_length_a                   11.7742
_cell_length_b                   11.7742
_cell_length_c                   6.3094
_cell_angle_alpha                90
_cell_angle_beta                 90
_cell_angle_gamma                90
_cell_volume                     874.683
loop_
_atom_site_label
_atom_site_type_symbol
_atom_site_fract_x
_atom_site_fract_y
_atom_site_fract_z
_atom_site_U_iso_or_equiv
_atom_site_thermal_displace_type
Cu Cu 0.75 -0.25 0.74321 0.0500 Uiso
Cu1 Cu 0.75 0.25 1 0.0500 Uiso
N N 0.7372 0.09988 0.8488 0.0500 Uiso
N N 0.73169 -0.08169 0.74534 0.0500 Uiso
C C 0.76905 -0.00799 0.89393 0.0500 Uiso
C1 C 0.67691 0.09338 0.66162 0.0500 Uiso
H H 0.64091 0.16787 0.58575 0.0600 Uiso
C C 0.67252 -0.01847 0.59887 0.0500 Uiso
H H 0.63022 -0.05684 0.46399 0.0600 Uiso
C C 0.8321 -0.04338 1.08657 0.0500 Uiso
H1 H 0.83887 -0.13598 1.09214 0.0750 Uiso
H H 0.78875 -0.01461 1.2309 0.0750 Uiso
H H 0.91836 -0.00799 1.09084 0.0750 Uiso

#END
data_CuMeIm_2_P-1_VRciQSb4
_symmetry_cell_setting           triclinic
_symmetry_space_group_name_H-M   'P -1'
_symmetry_Int_Tables_number      2
_space_group_name_Hall           '-P 1'
loop_
_symmetry_equiv_pos_site_id
_symmetry_equiv_pos_as_xyz
1 x,y,z
2 -x,-y,-z
_cell_length_a                   7.1575
_cell_length_b                   7.9889
_cell_length_c                   8.8505
_cell_angle_alpha                89.971
_cell_angle_beta                 72.732
_cell_angle_gamma                78.025
_cell_volume                     471.737
loop_
_atom_site_label
_atom_site_type_symbol
_atom_site_fract_x
_atom_site_fract_y
_atom_site_fract_z
_atom_site_U_iso_or_equiv
_atom_site_thermal_displace_type
Cu Cu 2 -0.5 -0.5 0.0500 Uiso
Cu Cu 2 -1 -1 0.0500 Uiso
N N 1.90858 -0.66539 -0.617 0.0500 Uiso
N1 N 1.89648 -0.61455 -0.30089 0.0500 Uiso
N N 1.89516 -0.85276 -0.7981 0.0500 Uiso
N N 1.9118 -0.79946 -0.11439 0.0500 Uiso
C C 2.01288 -0.76774 -0.7491 0.0500 Uiso
C1 C 1.71452 -0.68695 -0.58051 0.0500 Uiso
H H 1.59876 -0.6243 -0.47556 0.0600 Uiso
C C 1.70592 -0.80165 -0.69307 0.0500 Uiso
H H 1.58065 -0.85298 -0.70235 0.0600 Uiso
C C 2.22989 -0.78664 -0.83384 0.0500 Uiso
H1 H 2.30722 -0.74475 -0.75581 0.0750 Uiso
H H 2.25353 -0.70802 -0.93708 0.0750 Uiso
H H 2.29917 -0.92156 -0.87432 0.0750 Uiso
C C 2.01788 -0.73008 -0.24145 0.0500 Uiso
C C 1.71348 -0.72456 -0.09196 0.0500 Uiso
H H 1.59446 -0.75305 0.00608 0.0600 Uiso
C C 1.70362 -0.6114 -0.20788 0.0500 Uiso
H H 1.57331 -0.5271 -0.2262 0.0600 Uiso
C C 2.24002 -0.77137 -0.30816 0.0500 Uiso
H H 2.29167 -0.85648 -0.417 0.0750 Uiso
H H 2.3098 -0.83559 -0.22267 0.0750 Uiso
H H 2.29478 -0.65293 -0.33608 0.0750 Uiso

#END
data_CuMeIm_60_Pbcn_ovFYUti5
_symmetry_cell_setting           orthorhombic
_symmetry_space_group_name_H-M   'P b c n'
_symmetry_Int_Tables_number      60
_space_group_name_Hall           '-P 2n 2ab'
loop_
_symmetry_equiv_pos_site_id
_symmetry_equiv_pos_as_xyz
1 x,y,z
2 1/2-x,1/2-y,1/2+z
3 1/2+x,1/2-y,-z
4 -x,y,1/2-z
5 -x,-y,-z
6 1/2+x,1/2+y,1/2-z
7 1/2-x,1/2+y,z
8 x,-y,1/2+z
_cell_length_a                   8.4087
_cell_length_b                   13.8839
_cell_length_c                   8.3834
_cell_angle_alpha                90
_cell_angle_beta                 90
_cell_angle_gamma                90
_cell_volume                     978.725
loop_
_atom_site_label
_atom_site_type_symbol
_atom_site_fract_x
_atom_site_fract_y
_atom_site_fract_z
_atom_site_U_iso_or_equiv
_atom_site_thermal_displace_type
Cu1 Cu 1 0.25205 0.75 0.0500 Uiso
N N 0.82224 0.20609 0.88458 0.0500 Uiso
N N 0.63422 0.2038 1.07093 0.0500 Uiso
C C 0.72737 0.25962 0.9786 0.0500 Uiso
C1 C 0.78855 0.11119 0.91886 0.0500 Uiso
H H 0.84681 0.05203 0.85787 0.0600 Uiso
C C 0.67192 0.10976 1.03452 0.0500 Uiso
H H 0.61212 0.04916 1.09015 0.0600 Uiso
C C 0.72764 0.36654 0.98312 0.0500 Uiso
H1 H 0.60763 0.39398 1.00747 0.0750 Uiso
H H 0.76685 0.39584 0.86823 0.0750 Uiso
H H 0.80764 0.39383 1.07663 0.0750 Uiso

#END
data_CuMeIm_20_C2221_qn8DyNq5                
_symmetry_cell_setting           orthorhombic
_symmetry_space_group_name_H-M   'C 2 2 21'
_symmetry_Int_Tables_number      20
_space_group_name_Hall           'C 2c 2'
loop_
_symmetry_equiv_pos_site_id
_symmetry_equiv_pos_as_xyz
1 x,y,z
2 -x,-y,1/2+z
3 x,-y,-z
4 -x,y,1/2-z
5 1/2+x,1/2+y,z
6 1/2-x,1/2-y,1/2+z
7 1/2+x,1/2-y,-z
8 1/2-x,1/2+y,1/2-z
_cell_length_a                   8.4093
_cell_length_b                   14.0720
_cell_length_c                   8.5871
_cell_angle_alpha                90
_cell_angle_beta                 90
_cell_angle_gamma                90
_cell_volume                     1016.16
loop_
_atom_site_label
_atom_site_type_symbol
_atom_site_fract_x
_atom_site_fract_y
_atom_site_fract_z
_atom_site_U_iso_or_equiv
_atom_site_thermal_displace_type
Cu Cu -0.5 -0.75018 -0.25 0.0500 Uiso
N N -0.64708 -0.78808 -0.08389 0.0500 Uiso
N N -0.82913 -0.78853 0.10363 0.0500 Uiso
C C -0.74038 -0.73412 0.008 0.0500 Uiso
C1 C -0.67821 -0.88113 -0.04579 0.0500 Uiso
H H -0.61788 -0.94005 -0.10185 0.0600 Uiso
C C -0.79101 -0.88152 0.0707 0.0500 Uiso
H H -0.84405 -0.94095 0.13233 0.0600 Uiso
C C -0.74716 -0.62862 0.00216 0.0500 Uiso
H1 H -0.82375 -0.60381 -0.09354 0.0750 Uiso
H H -0.62796 -0.59843 -0.01521 0.0750 Uiso
H H -0.7949 -0.6007 0.11181 0.0750 Uiso

#END
data_CuMeIm_21_C222_EKAfqkWL                 
_symmetry_cell_setting           orthorhombic
_symmetry_space_group_name_H-M   'C 2 2 2'
_symmetry_Int_Tables_number      21
_space_group_name_Hall           'C 2 2'
loop_
_symmetry_equiv_pos_site_id
_symmetry_equiv_pos_as_xyz
1 x,y,z
2 -x,-y,z
3 x,-y,-z
4 -x,y,-z
5 1/2+x,1/2+y,z
6 1/2-x,1/2-y,z
7 1/2+x,1/2-y,-z
8 1/2-x,1/2+y,-z
_cell_length_a                   8.1517
_cell_length_b                   12.7719
_cell_length_c                   8.9652
_cell_angle_alpha                90
_cell_angle_beta                 90
_cell_angle_gamma                90
_cell_volume                     933.391
loop_
_atom_site_label
_atom_site_type_symbol
_atom_site_fract_x
_atom_site_fract_y
_atom_site_fract_z
_atom_site_U_iso_or_equiv
_atom_site_thermal_displace_type
Cu Cu -1 0 -1 0.0500 Uiso
Cu Cu -0.5 0 -0.5 0.0500 Uiso
N N -0.82784 0.02953 -0.85258 0.0500 Uiso
N N -0.65994 0.03915 -0.65763 0.0500 Uiso
C C -0.77971 -0.0171 -0.72489 0.0500 Uiso
C1 C -0.73389 0.11811 -0.86846 0.0500 Uiso
H H -0.74615 0.16868 -0.96476 0.0600 Uiso
C C -0.63076 0.12471 -0.74787 0.0500 Uiso
H H -0.54044 0.18393 -0.72014 0.0600 Uiso
C C -0.84706 -0.11863 -0.66992 0.0500 Uiso
H1 H -0.83713 -0.17935 -0.7565 0.0750 Uiso
H H -0.97779 -0.11229 -0.64108 0.0750 Uiso
H H -0.78017 -0.14502 -0.57083 0.0750 Uiso

#END
data_CuMeIm_4_P21_kdWXlVsh
_symmetry_cell_setting           monoclinic
_symmetry_space_group_name_H-M   'P 21'
_symmetry_Int_Tables_number      4
_space_group_name_Hall           'P 2yb'
loop_
_symmetry_equiv_pos_site_id
_symmetry_equiv_pos_as_xyz
1 x,y,z
2 -x,1/2+y,-z
_cell_length_a                   7.0104
_cell_length_b                   7.9362
_cell_length_c                   8.8487
_cell_angle_alpha                90
_cell_angle_beta                 106.308
_cell_angle_gamma                90
_cell_volume                     472.498
loop_
_atom_site_label
_atom_site_type_symbol
_atom_site_fract_x
_atom_site_fract_y
_atom_site_fract_z
_atom_site_U_iso_or_equiv
_atom_site_thermal_displace_type
Cu Cu -1.50073 0.84362 0.24976 0.0500 Uiso
N N -1.60516 1.0076 0.37866 0.0500 Uiso
N1 N -1.39512 0.67884 0.12389 0.0500 Uiso
N N -1.60843 1.19995 0.56135 0.0500 Uiso
N N -1.39054 0.48633 -0.05834 0.0500 Uiso
C C -1.49443 1.097 0.50198 0.0500 Uiso
C1 C -1.79922 1.0559 0.35976 0.0500 Uiso
H H -1.92128 1.00778 0.26572 0.0600 Uiso
C C -1.80131 1.17375 0.47342 0.0500 Uiso
H H -1.92496 1.24299 0.49386 0.0600 Uiso
C C -1.27473 1.08646 0.56732 0.0500 Uiso
H1 H -1.2161 1.21193 0.60795 0.0750 Uiso
H H -1.20383 1.04422 0.47812 0.0750 Uiso
H H -1.22929 0.99787 0.6667 0.0750 Uiso
C C -1.50518 0.58815 0.00157 0.0500 Uiso
C C -1.19771 0.51424 0.0298 0.0500 Uiso
H H -1.07287 0.44613 0.00999 0.0600 Uiso
C C -1.20053 0.63228 0.14316 0.0500 Uiso
H H -1.07908 0.68201 0.23707 0.0600 Uiso
C C -1.72494 0.59913 -0.06158 0.0500 Uiso
H H -1.79323 0.6426 0.02884 0.0750 Uiso
H H -1.78613 0.47427 -0.10165 0.0750 Uiso
H H -1.77034 0.68805 -0.16058 0.0750 Uiso

#END
data_CuMeIm_33_Pna21_TydTWl1K
_symmetry_cell_setting           orthorhombic
_symmetry_space_group_name_H-M   'P n a 21'
_symmetry_Int_Tables_number      33
_space_group_name_Hall           'P 2c -2n'
loop_
_symmetry_equiv_pos_site_id
_symmetry_equiv_pos_as_xyz
1 x,y,z
2 -x,-y,1/2+z
3 1/2-x,1/2+y,1/2+z
4 1/2+x,1/2-y,z
_cell_length_a                   7.5350
_cell_length_b                   17.5718
_cell_length_c                   7.0733
_cell_angle_alpha                90
_cell_angle_beta                 90
_cell_angle_gamma                90
_cell_volume                     936.53
loop_
_atom_site_label
_atom_site_type_symbol
_atom_site_fract_x
_atom_site_fract_y
_atom_site_fract_z
_atom_site_U_iso_or_equiv
_atom_site_thermal_displace_type
Cu Cu -1.57912 1.62426 0.50777 0.0500 Uiso
N N -1.81508 1.67095 0.5588 0.0500 Uiso
N1 N -1.42071 1.55057 0.63599 0.0500 Uiso
N N -1.95916 1.78135 0.58558 0.0500 Uiso
N N -1.36054 1.44459 0.7976 0.0500 Uiso
C C -1.86583 1.73542 0.46954 0.0500 Uiso
C1 C -1.8777 1.677 0.74165 0.0500 Uiso
H H -1.85743 1.63239 0.8458 0.0600 Uiso
C C -1.96793 1.7448 0.75742 0.0500 Uiso
H H -2.04298 1.76813 0.87466 0.0600 Uiso
C C -1.81809 1.75409 0.27038 0.0500 Uiso
H1 H -1.79755 1.70177 0.18849 0.0750 Uiso
H H -1.69494 1.78771 0.26254 0.0750 Uiso
H H -1.92277 1.78772 0.20197 0.0750 Uiso
C C -1.48823 1.4865 0.7115 0.0500 Uiso
C C -1.20351 1.48382 0.77097 0.0500 Uiso
H H -1.07931 1.46363 0.8301 0.0600 Uiso
C C -1.24054 1.54924 0.67228 0.0500 Uiso
H H -1.15313 1.59522 0.62988 0.0600 Uiso
C C -1.67693 1.4625 0.69332 0.0500 Uiso
H H -1.76673 1.51168 0.695 0.0750 Uiso
H H -1.69978 1.43229 0.55918 0.0750 Uiso
H H -1.71449 1.42472 0.80956 0.0750 Uiso

#END
data_CuMeIm_144_P31_oHZe9x6n
_symmetry_space_group_name_H-M   Unknown
_symmetry_Int_Tables_number      0
_space_group_name_Hall           'P 31'
loop_
_symmetry_equiv_pos_site_id
_symmetry_equiv_pos_as_xyz
1 x,y,z
2 -y,x-y,0.33333+z
3 -x+y,-x,0.66667+z
_cell_length_a                   8.1215
_cell_length_b                   8.1215
_cell_length_c                   13.1896
_cell_angle_alpha                90
_cell_angle_beta                 90
_cell_angle_gamma                120
_cell_volume                     753.416
loop_
_atom_site_label
_atom_site_type_symbol
_atom_site_fract_x
_atom_site_fract_y
_atom_site_fract_z
_atom_site_U_iso_or_equiv
_atom_site_thermal_displace_type
Cu Cu -0.32727 -0.16289 -0.8394 0.0500 Uiso
N N -0.53301 -0.38242 -0.91441 0.0500 Uiso
N1 N -0.09881 -0.10162 -0.75979 0.0500 Uiso
N N -0.67064 -0.55111 -1.05407 0.0500 Uiso
N N 0.07814 -0.1039 -0.63232 0.0500 Uiso
C C -0.60846 -0.38287 -1.00569 0.0500 Uiso
C1 C -0.54412 -0.55712 -0.90476 0.0500 Uiso
H H -0.49167 -0.59544 -0.8383 0.0600 Uiso
C C -0.62975 -0.66136 -0.99029 0.0500 Uiso
H H -0.67055 -0.80711 -1.00859 0.0600 Uiso
C C -0.61791 -0.2169 -1.04681 0.0500 Uiso
H1 H -0.76272 -0.23836 -1.0439 0.0750 Uiso
H H -0.57162 -0.19121 -1.12626 0.0750 Uiso
H H -0.52469 -0.08948 -1.00249 0.0750 Uiso
C C -0.09744 -0.18895 -0.67281 0.0500 Uiso
C C 0.19304 0.04526 -0.69507 0.0500 Uiso
H H 0.34375 0.13507 -0.67983 0.0600 Uiso
C C 0.08337 0.04649 -0.77406 0.0500 Uiso
H H 0.12337 0.13934 -0.83943 0.0600 Uiso
C C -0.26641 -0.35651 -0.62746 0.0500 Uiso
H H -0.35418 -0.45847 -0.68635 0.0750 Uiso
H H -0.35835 -0.31498 -0.58672 0.0750 Uiso
H H -0.22232 -0.43014 -0.57355 0.0750 Uiso

#END
data_CuMeIm_92_P41212_hRLm2c22
_symmetry_cell_setting           tetragonal
_symmetry_space_group_name_H-M   'P 41 21 2'
_symmetry_Int_Tables_number      92
_space_group_name_Hall           'P 4abw 2nw'
loop_
_symmetry_equiv_pos_site_id
_symmetry_equiv_pos_as_xyz
1 x,y,z
2 1/2-y,1/2+x,1/4+z
3 -x,-y,1/2+z
4 1/2+y,1/2-x,3/4+z
5 1/2+x,1/2-y,3/4-z
6 y,x,-z
7 1/2-x,1/2+y,1/4-z
8 -y,-x,1/2-z
_cell_length_a                   11.4195
_cell_length_b                   11.4195
_cell_length_c                   7.5320
_cell_angle_alpha                90
_cell_angle_beta                 90
_cell_angle_gamma                90
_cell_volume                     982.21
loop_
_atom_site_label
_atom_site_type_symbol
_atom_site_fract_x
_atom_site_fract_y
_atom_site_fract_z
_atom_site_U_iso_or_equiv
_atom_site_thermal_displace_type
Cu Cu 0.25935 0.25935 0 0.0500 Uiso
N N 0.25072 0.43227 0.00185 0.0500 Uiso
N N 0.25609 0.61573 0.1028 0.0500 Uiso
C C 0.26654 0.50147 0.14574 0.0500 Uiso
C1 C 0.22898 0.50596 -0.13881 0.0500 Uiso
H H 0.21118 0.47374 -0.27142 0.0600 Uiso
C C 0.23233 0.6188 -0.07632 0.0500 Uiso
H H 0.22101 0.70063 -0.14641 0.0600 Uiso
C C 0.28672 0.45757 0.32924 0.0500 Uiso
H1 H 0.20464 0.42517 0.38837 0.0750 Uiso
H H 0.32043 0.528 0.41394 0.0750 Uiso
H H 0.351 0.38601 0.32938 0.0750 Uiso

#END
data_CuMeIm_61_Pbca_QVwRt6ro
_symmetry_cell_setting           orthorhombic
_symmetry_space_group_name_H-M   'P b c a'
_symmetry_Int_Tables_number      61
_space_group_name_Hall           '-P 2ac 2ab'
loop_
_symmetry_equiv_pos_site_id
_symmetry_equiv_pos_as_xyz
1 x,y,z
2 1/2-x,-y,1/2+z
3 1/2+x,1/2-y,-z
4 -x,1/2+y,1/2-z
5 -x,-y,-z
6 1/2+x,y,1/2-z
7 1/2-x,1/2+y,z
8 x,1/2-y,1/2+z
_cell_length_a                   7.9020
_cell_length_b                   8.8792
_cell_length_c                   14.0833
_cell_angle_alpha                90
_cell_angle_beta                 90
_cell_angle_gamma                90
_cell_volume                     988.133
loop_
_atom_site_label
_atom_site_type_symbol
_atom_site_fract_x
_atom_site_fract_y
_atom_site_fract_z
_atom_site_U_iso_or_equiv
_atom_site_thermal_displace_type
Cu Cu -0.5 -0.5 0 0.0500 Uiso
N N -0.66604 -0.6501 0.04945 0.0500 Uiso
N N -0.85562 -0.83575 0.05261 0.0500 Uiso
C C -0.75551 -0.74961 -0.00265 0.0500 Uiso
C1 C -0.71133 -0.67449 0.14249 0.0500 Uiso
H H -0.66078 -0.60754 0.20024 0.0600 Uiso
C C -0.82728 -0.79027 0.14449 0.0500 Uiso
H H -0.89304 -0.83988 0.20433 0.0600 Uiso
C C -0.74292 -0.76707 -0.10744 0.0500 Uiso
H1 H -0.64517 -0.84998 -0.12671 0.0750 Uiso
H H -0.70853 -0.66027 -0.14162 0.0750 Uiso
H H -0.86463 -0.80409 -0.13691 0.0750 Uiso

#END
data_CuMeIm_90_P4212_qWBjYNaS
_symmetry_cell_setting           tetragonal
_symmetry_space_group_name_H-M   'P 4 21 2'
_symmetry_Int_Tables_number      90
_space_group_name_Hall           'P 4ab 2ab'
loop_
_symmetry_equiv_pos_site_id
_symmetry_equiv_pos_as_xyz
1 x,y,z
2 1/2-y,1/2+x,z
3 -x,-y,z
4 1/2+y,1/2-x,z
5 1/2+x,1/2-y,-z
6 y,x,-z
7 1/2-x,1/2+y,-z
8 -y,-x,-z
_cell_length_a                   11.2649
_cell_length_b                   11.2649
_cell_length_c                   7.9329
_cell_angle_alpha                90
_cell_angle_beta                 90
_cell_angle_gamma                90
_cell_volume                     1006.67
loop_
_atom_site_label
_atom_site_type_symbol
_atom_site_fract_x
_atom_site_fract_y
_atom_site_fract_z
_atom_site_U_iso_or_equiv
_atom_site_thermal_displace_type
Cu Cu -1 -1 1 0.0500 Uiso
Cu1 Cu -0.5 -1 0.77797 0.0500 Uiso
N N -0.67342 -1.03284 0.77753 0.0500 Uiso
N N -0.86446 -1.03085 0.84965 0.0500 Uiso
C C -0.75307 -0.9983 0.89467 0.0500 Uiso
C1 C -0.73636 -1.09132 0.65395 0.0500 Uiso
H H -0.69292 -1.13055 0.54524 0.0600 Uiso
C C -0.85464 -1.08962 0.69879 0.0500 Uiso
H H -0.93175 -1.12524 0.63475 0.0600 Uiso
C C -0.7231 -0.9348 1.05418 0.0500 Uiso
H1 H -0.69501 -0.84291 1.0305 0.0750 Uiso
H H -0.65057 -0.9796 1.12181 0.0750 Uiso
H H -0.80023 -0.93203 1.13841 0.0750 Uiso

#END
data_CuMeIm_114_P-421c_YHWf7YNE
_symmetry_cell_setting           tetragonal
_symmetry_space_group_name_H-M   'P -4 21 c'
_symmetry_Int_Tables_number      114
_space_group_name_Hall           'P -4 2n'
loop_
_symmetry_equiv_pos_site_id
_symmetry_equiv_pos_as_xyz
1 x,y,z
2 y,-x,-z
3 -x,-y,z
4 -y,x,-z
5 1/2+x,1/2-y,1/2-z
6 1/2-y,1/2-x,1/2+z
7 1/2-x,1/2+y,1/2-z
8 1/2+y,1/2+x,1/2+z
_cell_length_a                   8.4586
_cell_length_b                   8.4586
_cell_length_c                   14.2345
_cell_angle_alpha                90
_cell_angle_beta                 90
_cell_angle_gamma                90
_cell_volume                     1018.45
loop_
_atom_site_label
_atom_site_type_symbol
_atom_site_fract_x
_atom_site_fract_y
_atom_site_fract_z
_atom_site_U_iso_or_equiv
_atom_site_thermal_displace_type
Cu Cu -0.5 1 0.25034 0.0500 Uiso
N N -0.67545 0.86113 0.21087 0.0500 Uiso
N N -0.86099 0.67537 0.21059 0.0500 Uiso
C C -0.76526 0.76505 0.26426 0.0500 Uiso
C1 C -0.71552 0.83108 0.11901 0.0500 Uiso
H H -0.66254 0.89503 0.061 0.0600 Uiso
C C -0.83061 0.71584 0.11883 0.0500 Uiso
H H -0.8942 0.66281 0.06069 0.0600 Uiso
C C -0.75978 0.75902 0.36867 0.0500 Uiso
H1 H -0.67009 0.6749 0.39409 0.0750 Uiso
H H -0.73243 0.87645 0.39727 0.0750 Uiso
H H -0.87531 0.72328 0.39663 0.0750 Uiso

#END
data_CuMeIm_93_P4222_OQ9RTPta
_symmetry_cell_setting           tetragonal
_symmetry_space_group_name_H-M   'P 42 2 2'
_symmetry_Int_Tables_number      93
_space_group_name_Hall           'P 4c 2'
loop_
_symmetry_equiv_pos_site_id
_symmetry_equiv_pos_as_xyz
1 x,y,z
2 -y,x,1/2+z
3 -x,-y,z
4 y,-x,1/2+z
5 x,-y,-z
6 y,x,1/2-z
7 -x,y,-z
8 -y,-x,1/2-z
_cell_length_a                   7.2559
_cell_length_b                   7.2559
_cell_length_c                   18.7274
_cell_angle_alpha                90
_cell_angle_beta                 90
_cell_angle_gamma                90
_cell_volume                     985.962
loop_
_atom_site_label
_atom_site_type_symbol
_atom_site_fract_x
_atom_site_fract_y
_atom_site_fract_z
_atom_site_U_iso_or_equiv
_atom_site_thermal_displace_type
Cu Cu -0.5 0 0.5 0.0500 Uiso
Cu1 Cu -0.5 0.5 0.25 0.0500 Uiso
N N -0.41456 0.32526 0.32374 0.0500 Uiso
N N -0.41089 0.17693 0.42783 0.0500 Uiso
C C -0.51655 0.26513 0.37961 0.0500 Uiso
C1 C -0.23502 0.27435 0.33781 0.0500 Uiso
H H -0.12308 0.30926 0.30189 0.0600 Uiso
C C -0.23267 0.1832 0.40209 0.0500 Uiso
H H -0.11687 0.1259 0.4312 0.0600 Uiso
C C -0.71857 0.29376 0.38862 0.0500 Uiso
H1 H -0.78897 0.29898 0.33679 0.0750 Uiso
H H -0.74864 0.42322 0.41682 0.0750 Uiso
H H -0.77838 0.18075 0.41976 0.0750 Uiso

#END
data_CuMeIm_60_Pbcn_XCRnesCS
_symmetry_cell_setting           orthorhombic
_symmetry_space_group_name_H-M   'P b c n'
_symmetry_Int_Tables_number      60
_space_group_name_Hall           '-P 2n 2ab'
loop_
_symmetry_equiv_pos_site_id
_symmetry_equiv_pos_as_xyz
1 x,y,z
2 1/2-x,1/2-y,1/2+z
3 1/2+x,1/2-y,-z
4 -x,y,1/2-z
5 -x,-y,-z
6 1/2+x,1/2+y,1/2-z
7 1/2-x,1/2+y,z
8 x,-y,1/2+z
_cell_length_a                   7.9421
_cell_length_b                   8.9220
_cell_length_c                   13.5968
_cell_angle_alpha                90
_cell_angle_beta                 90
_cell_angle_gamma                90
_cell_volume                     963.461
loop_
_atom_site_label
_atom_site_type_symbol
_atom_site_fract_x
_atom_site_fract_y
_atom_site_fract_z
_atom_site_U_iso_or_equiv
_atom_site_thermal_displace_type
Cu1 Cu -0.5 2.17155 0.25 0.0500 Uiso
N N -0.34395 2.01382 0.30003 0.0500 Uiso
N1 N -0.15698 1.82806 0.30006 0.0500 Uiso
C C -0.2398 1.92976 0.24463 0.0500 Uiso
C1 C -0.21022 1.84953 0.39529 0.0500 Uiso
H H -0.16267 1.78328 0.45597 0.0600 Uiso
C C -0.32475 1.96527 0.39524 0.0500 Uiso
H H -0.39093 2.01723 0.45594 0.0600 Uiso
C C -0.21653 1.95248 0.13701 0.0500 Uiso
H1 H -0.19758 1.84609 0.09794 0.0750 Uiso
H H -0.10664 2.02346 0.12075 0.0750 Uiso
H H -0.32859 2.00663 0.10618 0.0750 Uiso

#END
data_CuMeIm_33_Pna21_NER8bow9
_symmetry_cell_setting           orthorhombic
_symmetry_space_group_name_H-M   'P n a 21'
_symmetry_Int_Tables_number      33
_space_group_name_Hall           'P 2c -2n'
loop_
_symmetry_equiv_pos_site_id
_symmetry_equiv_pos_as_xyz
1 x,y,z
2 -x,-y,1/2+z
3 1/2-x,1/2+y,1/2+z
4 1/2+x,1/2-y,z
_cell_length_a                   11.6286
_cell_length_b                   6.9496
_cell_length_c                   11.4908
_cell_angle_alpha                90
_cell_angle_beta                 90
_cell_angle_gamma                90
_cell_volume                     928.619
loop_
_atom_site_label
_atom_site_type_symbol
_atom_site_fract_x
_atom_site_fract_y
_atom_site_fract_z
_atom_site_U_iso_or_equiv
_atom_site_thermal_displace_type
Cu Cu 1.49889 0.11507 -0.42175 0.0500 Uiso
N N 1.48345 0.137 -0.24961 0.0500 Uiso
N1 N 1.32818 0.1355 -0.43018 0.0500 Uiso
N N 1.4837 0.04216 -0.06428 0.0500 Uiso
N N 1.15065 0.25461 -0.41977 0.0500 Uiso
C C 1.51699 -0.00031 -0.17398 0.0500 Uiso
C1 C 1.42674 0.27445 -0.18538 0.0500 Uiso
H H 1.38706 0.40003 -0.22463 0.0600 Uiso
C C 1.42743 0.2163 -0.07104 0.0500 Uiso
H H 1.38972 0.28689 0.00376 0.0600 Uiso
C C 1.58251 -0.17455 -0.20899 0.0500 Uiso
H1 H 1.54067 -0.30749 -0.17907 0.0750 Uiso
H H 1.67001 -0.17355 -0.17282 0.0750 Uiso
H H 1.58908 -0.17993 -0.30416 0.0750 Uiso
C C 1.26051 0.28919 -0.45277 0.0500 Uiso
C C 1.15011 0.07285 -0.37188 0.0500 Uiso
H H 1.07267 0.0111 -0.33531 0.0600 Uiso
C C 1.25931 -0.00096 -0.37888 0.0500 Uiso
H H 1.29339 -0.13747 -0.34884 0.0600 Uiso
C C 1.30408 0.47413 -0.50121 0.0500 Uiso
H H 1.28029 0.59559 -0.44506 0.0750 Uiso
H H 1.39819 0.47146 -0.50793 0.0750 Uiso
H H 1.26915 0.50654 -0.58793 0.0750 Uiso

#END
data_CuMeIm_9_Cc_ri3As4Lp
_symmetry_cell_setting           monoclinic
_symmetry_space_group_name_H-M   'C c'
_symmetry_Int_Tables_number      9
_space_group_name_Hall           'C -2yc'
loop_
_symmetry_equiv_pos_site_id
_symmetry_equiv_pos_as_xyz
1 x,y,z
2 x,-y,1/2+z
3 1/2+x,1/2+y,z
4 1/2+x,1/2-y,1/2+z
_cell_length_a                   6.0817
_cell_length_b                   13.8004
_cell_length_c                   11.8850
_cell_angle_alpha                90
_cell_angle_beta                 91.001
_cell_angle_gamma                90
_cell_volume                     997.355
loop_
_atom_site_label
_atom_site_type_symbol
_atom_site_fract_x
_atom_site_fract_y
_atom_site_fract_z
_atom_site_U_iso_or_equiv
_atom_site_thermal_displace_type
Cu Cu -0.70439 -0.47077 -0.29344 0.0500 Uiso
N N -0.38809 -0.43685 -0.30097 0.0500 Uiso
N1 N -0.70631 -0.53174 -0.44347 0.0500 Uiso
N N -0.02266 -0.43874 -0.30261 0.0500 Uiso
N N -0.69943 -0.55047 -0.62909 0.0500 Uiso
C C -0.20674 -0.49295 -0.29841 0.0500 Uiso
C1 C -0.31655 -0.34265 -0.30677 0.0500 Uiso
H H -0.43067 -0.28228 -0.30972 0.0600 Uiso
C C -0.09012 -0.34376 -0.30793 0.0500 Uiso
H H 0.02622 -0.28433 -0.3123 0.0600 Uiso
C C -0.21178 -0.6006 -0.29318 0.0500 Uiso
H1 H -0.05425 -0.62835 -0.26057 0.0750 Uiso
H H -0.24319 -0.63243 -0.3769 0.0750 Uiso
H H -0.3419 -0.62524 -0.23687 0.0750 Uiso
C C -0.70487 -0.48604 -0.54386 0.0500 Uiso
C C -0.69745 -0.64096 -0.58096 0.0500 Uiso
H H -0.692 -0.70696 -0.63032 0.0600 Uiso
C C -0.70202 -0.62933 -0.46618 0.0500 Uiso
H H -0.70267 -0.68376 -0.40082 0.0600 Uiso
C C -0.7106 -0.37871 -0.558 0.0500 Uiso
H H -0.70172 -0.35919 -0.64737 0.0750 Uiso
H H -0.5716 -0.34333 -0.51388 0.0750 Uiso
H H -0.86304 -0.34763 -0.52479 0.0750 Uiso

#END
data_CuMeIm_93_P4222_BuDQwaAA
_symmetry_cell_setting           tetragonal
_symmetry_space_group_name_H-M   'P 42 2 2'
_symmetry_Int_Tables_number      93
_space_group_name_Hall           'P 4c 2'
loop_
_symmetry_equiv_pos_site_id
_symmetry_equiv_pos_as_xyz
1 x,y,z
2 -y,x,1/2+z
3 -x,-y,z
4 y,-x,1/2+z
5 x,-y,-z
6 y,x,1/2-z
7 -x,y,-z
8 -y,-x,1/2-z
_cell_length_a                   7.1748
_cell_length_b                   7.1748
_cell_length_c                   18.8714
_cell_angle_alpha                90
_cell_angle_beta                 90
_cell_angle_gamma                90
_cell_volume                     971.457
loop_
_atom_site_label
_atom_site_type_symbol
_atom_site_fract_x
_atom_site_fract_y
_atom_site_fract_z
_atom_site_U_iso_or_equiv
_atom_site_thermal_displace_type
Cu Cu 0 0 -0.75 0.0500 Uiso
Cu1 Cu -0.5 0 -0.5 0.0500 Uiso
N N -0.17121 0.09412 -0.6761 0.0500 Uiso
N N -0.31565 0.07698 -0.57191 0.0500 Uiso
C C -0.26199 -0.01801 -0.63004 0.0500 Uiso
C1 C -0.16727 0.26864 -0.64582 0.0500 Uiso
H H -0.1033 0.38662 -0.67224 0.0600 Uiso
C C -0.25524 0.258 -0.58115 0.0500 Uiso
H H -0.28039 0.36623 -0.54208 0.0600 Uiso
C C -0.30141 -0.21865 -0.6438 0.0500 Uiso
H1 H -0.21078 -0.27112 -0.68606 0.0750 Uiso
H H -0.4466 -0.24247 -0.66022 0.0750 Uiso
H H -0.2759 -0.30312 -0.59636 0.0750 Uiso

#END
data_CuMeIm_56_Pccn_53w3f4RO
_symmetry_cell_setting           orthorhombic
_symmetry_space_group_name_H-M   'P c c n'
_symmetry_Int_Tables_number      56
_space_group_name_Hall           '-P 2ab 2ac'
loop_
_symmetry_equiv_pos_site_id
_symmetry_equiv_pos_as_xyz
1 x,y,z
2 1/2-x,1/2-y,z
3 1/2+x,-y,1/2-z
4 -x,1/2+y,1/2-z
5 -x,-y,-z
6 1/2+x,1/2+y,-z
7 1/2-x,y,1/2+z
8 x,1/2-y,1/2+z
_cell_length_a                   14.2540
_cell_length_b                   8.0191
_cell_length_c                   8.9425
_cell_angle_alpha                90
_cell_angle_beta                 90
_cell_angle_gamma                90
_cell_volume                     1022.17
loop_
_atom_site_label
_atom_site_type_symbol
_atom_site_fract_x
_atom_site_fract_y
_atom_site_fract_z
_atom_site_U_iso_or_equiv
_atom_site_thermal_displace_type
Cu Cu 0 0.5 0.5 0.0500 Uiso
N N -0.04143 0.66935 0.3517 0.0500 Uiso
N N -0.04412 0.85255 0.16481 0.0500 Uiso
C C 0.01063 0.75712 0.25332 0.0500 Uiso
C1 C -0.1334 0.71065 0.32429 0.0500 Uiso
H H -0.19059 0.66023 0.38995 0.0600 Uiso
C C -0.13503 0.823 0.2079 0.0500 Uiso
H H -0.19448 0.88327 0.15515 0.0600 Uiso
C C 0.11474 0.74788 0.24062 0.0500 Uiso
H1 H 0.14618 0.70591 0.34629 0.0750 Uiso
H H 0.14406 0.8709 0.21341 0.0750 Uiso
H H 0.13647 0.65888 0.15333 0.0750 Uiso

#END
data_CuMeIm_43_Fdd2_onpZTj9N
_symmetry_cell_setting           orthorhombic
_symmetry_space_group_name_H-M   'F d d 2'
_symmetry_Int_Tables_number      43
_space_group_name_Hall           'F 2 -2d'
loop_
_symmetry_equiv_pos_site_id
_symmetry_equiv_pos_as_xyz
1 x,y,z
2 -x,-y,z
3 1/4-x,1/4+y,1/4+z
4 3/4+x,3/4-y,1/4+z
5 x,1/2+y,1/2+z
6 -x,1/2-y,1/2+z
7 1/4-x,3/4+y,3/4+z
8 3/4+x,1/4-y,3/4+z
9 1/2+x,y,1/2+z
10 1/2-x,-y,1/2+z
11 3/4-x,1/4+y,3/4+z
12 1/4+x,3/4-y,3/4+z
13 1/2+x,1/2+y,z
14 1/2-x,1/2-y,z
15 3/4-x,3/4+y,1/4+z
16 1/4+x,1/4-y,1/4+z
_cell_length_a                   14.7604
_cell_length_b                   7.4555
_cell_length_c                   17.4159
_cell_angle_alpha                90
_cell_angle_beta                 90
_cell_angle_gamma                90
_cell_volume                     1916.55
loop_
_atom_site_label
_atom_site_type_symbol
_atom_site_fract_x
_atom_site_fract_y
_atom_site_fract_z
_atom_site_U_iso_or_equiv
_atom_site_thermal_displace_type
Cu Cu 0 0 0.31255 0.0500 Uiso
N N -0.09574 -0.00112 0.23242 0.0500 Uiso
N N -0.17871 0.1076 0.13625 0.0500 Uiso
C C -0.13262 0.14771 0.20091 0.0500 Uiso
C1 C -0.11908 -0.14182 0.18549 0.0500 Uiso
H H -0.10049 -0.27937 0.19806 0.0600 Uiso
C C -0.16959 -0.07446 0.12586 0.0500 Uiso
H H -0.20049 -0.14312 0.07785 0.0600 Uiso
C C -0.12152 0.33166 0.23278 0.0500 Uiso
H1 H -0.06273 0.40026 0.20677 0.0750 Uiso
H H -0.11068 0.32569 0.29509 0.0750 Uiso
H H -0.18168 0.41437 0.22186 0.0750 Uiso

#END
data_CuMeIm_114_P-421c_6muodIfQ
_symmetry_cell_setting           tetragonal
_symmetry_space_group_name_H-M   'P -4 21 c'
_symmetry_Int_Tables_number      114
_space_group_name_Hall           'P -4 2n'
loop_
_symmetry_equiv_pos_site_id
_symmetry_equiv_pos_as_xyz
1 x,y,z
2 y,-x,-z
3 -x,-y,z
4 -y,x,-z
5 1/2+x,1/2-y,1/2-z
6 1/2-y,1/2-x,1/2+z
7 1/2-x,1/2+y,1/2-z
8 1/2+y,1/2+x,1/2+z
_cell_length_a                   8.4687
_cell_length_b                   8.4687
_cell_length_c                   13.8531
_cell_angle_alpha                90
_cell_angle_beta                 90
_cell_angle_gamma                90
_cell_volume                     993.529
loop_
_atom_site_label
_atom_site_type_symbol
_atom_site_fract_x
_atom_site_fract_y
_atom_site_fract_z
_atom_site_U_iso_or_equiv
_atom_site_thermal_displace_type
Cu Cu -1 0.5 0.25146 0.0500 Uiso
N N -0.84623 0.66031 0.20764 0.0500 Uiso
N N -0.66035 0.8456 0.20618 0.0500 Uiso
C C -0.75312 0.75382 0.26188 0.0500 Uiso
C1 C -0.81132 0.69394 0.11273 0.0500 Uiso
H H -0.86953 0.63504 0.05302 0.0600 Uiso
C C -0.69613 0.80876 0.11192 0.0500 Uiso
H H -0.63823 0.86486 0.05115 0.0600 Uiso
C C -0.75342 0.75575 0.36918 0.0500 Uiso
H1 H -0.63582 0.72822 0.39834 0.0750 Uiso
H H -0.83572 0.66651 0.39627 0.0750 Uiso
H H -0.79116 0.87123 0.39735 0.0750 Uiso

#END
data_CuMeIm_116_P-4c2_OZE5fpfc
_symmetry_cell_setting           tetragonal
_symmetry_space_group_name_H-M   'P -4 c 2'
_symmetry_Int_Tables_number      116
_space_group_name_Hall           'P -4 -2c'
loop_
_symmetry_equiv_pos_site_id
_symmetry_equiv_pos_as_xyz
1 x,y,z
2 y,-x,-z
3 -x,-y,z
4 -y,x,-z
5 -x,y,1/2+z
6 y,x,1/2-z
7 x,-y,1/2+z
8 -y,-x,1/2-z
_cell_length_a                   8.5457
_cell_length_b                   8.5457
_cell_length_c                   13.7923
_cell_angle_alpha                90
_cell_angle_beta                 90
_cell_angle_gamma                90
_cell_volume                     1007.24
loop_
_atom_site_label
_atom_site_type_symbol
_atom_site_fract_x
_atom_site_fract_y
_atom_site_fract_z
_atom_site_U_iso_or_equiv
_atom_site_thermal_displace_type
Cu1 Cu 0 -0.5 -0.51262 0.0500 Uiso
N N 0.14709 -0.33127 -0.47364 0.0500 Uiso
N N 0.33903 -0.15717 -0.45779 0.0500 Uiso
C C 0.27752 -0.27099 -0.51411 0.0500 Uiso
C1 C 0.12327 -0.25032 -0.38856 0.0500 Uiso
H H 0.02414 -0.27358 -0.34162 0.0600 Uiso
C C 0.24169 -0.14297 -0.37877 0.0500 Uiso
H H 0.2625 -0.05846 -0.32168 0.0600 Uiso
C C 0.34345 -0.32208 -0.60871 0.0500 Uiso
H1 H 0.25927 -0.39622 -0.64708 0.0750 Uiso
H H 0.37395 -0.22158 -0.65462 0.0750 Uiso
H H 0.45167 -0.38958 -0.59895 0.0750 Uiso

#END
data_CuMeIm_152_P3121_vwvToCPE
_symmetry_space_group_name_H-M   Unknown
_symmetry_Int_Tables_number      0
_space_group_name_Hall           'P 31 2"'
loop_
_symmetry_equiv_pos_site_id
_symmetry_equiv_pos_as_xyz
1 x,y,z
2 -y,x-y,0.33333+z
3 -x+y,-x,0.66667+z
4 y,x,-z
5 -x,-x+y,0.33333-z
6 x-y,-y,0.66667-z
_cell_length_a                   8.1093
_cell_length_b                   8.1093
_cell_length_c                   12.8750
_cell_angle_alpha                90
_cell_angle_beta                 90
_cell_angle_gamma                120
_cell_volume                     733.237
loop_
_atom_site_label
_atom_site_type_symbol
_atom_site_fract_x
_atom_site_fract_y
_atom_site_fract_z
_atom_site_U_iso_or_equiv
_atom_site_thermal_displace_type
Cu Cu 0 -0.44571 -1.83334 0.0500 Uiso
N N -0.25023 -0.53352 -1.76486 0.0500 Uiso
N N -0.44414 -0.57659 -1.63238 0.0500 Uiso
C C -0.2944 -0.44765 -1.68842 0.0500 Uiso
C1 C -0.37942 -0.7257 -1.75741 0.0500 Uiso
H H -0.37745 -0.82872 -1.81044 0.0600 Uiso
C C -0.4975 -0.75161 -1.67502 0.0500 Uiso
H H -0.61068 -0.87982 -1.6404 0.0600 Uiso
C C -0.19642 -0.23799 -1.67214 0.0500 Uiso
H1 H -0.22679 -0.20467 -1.59438 0.0750 Uiso
H H -0.24496 -0.16935 -1.72866 0.0750 Uiso
H H -0.04151 -0.17375 -1.67994 0.0750 Uiso

#END
data_CuMeIm_88_I41_a_YptWdKvz
_symmetry_cell_setting           tetragonal
_symmetry_space_group_name_H-M   'I 41/a'
_symmetry_Int_Tables_number      88
_space_group_name_Hall           '-I 4ad'
loop_
_symmetry_equiv_pos_site_id
_symmetry_equiv_pos_as_xyz
1 x,y,z
2 3/4-y,1/4+x,1/4+z
3 1/2-x,-y,1/2+z
4 3/4+y,3/4-x,3/4+z
5 1/2+x,1/2+y,1/2+z
6 1/4-y,3/4+x,3/4+z
7 -x,1/2-y,z
8 1/4+y,1/4-x,1/4+z
9 -x,-y,-z
10 3/4+y,1/4-x,1/4-z
11 1/2+x,y,1/2-z
12 3/4-y,3/4+x,3/4-z
13 1/2-x,1/2-y,1/2-z
14 1/4+y,3/4-x,3/4-z
15 x,1/2+y,-z
16 1/4-y,1/4+x,1/4-z
_cell_length_a                   8.1829
_cell_length_b                   8.1829
_cell_length_c                   27.7743
_cell_angle_alpha                90
_cell_angle_beta                 90
_cell_angle_gamma                90
_cell_volume                     1859.76
loop_
_atom_site_label
_atom_site_type_symbol
_atom_site_fract_x
_atom_site_fract_y
_atom_site_fract_z
_atom_site_U_iso_or_equiv
_atom_site_thermal_displace_type
Cu Cu 0 0.25 -0.375 0.0500 Uiso
Cu1 Cu -0.5 -0.25 -0.375 0.0500 Uiso
N N -0.29745 -0.14361 -0.35228 0.0500 Uiso
N N -0.0978 0.04121 -0.35302 0.0500 Uiso
C C -0.19505 -0.05529 -0.3799 0.0500 Uiso
C1 C -0.26409 -0.10154 -0.30523 0.0500 Uiso
H H -0.32753 -0.15738 -0.27506 0.0600 Uiso
C C -0.14013 0.01263 -0.30573 0.0500 Uiso
H H -0.07683 0.07107 -0.27605 0.0600 Uiso
C C -0.18941 -0.06598 -0.43326 0.0500 Uiso
H1 H -0.1958 -0.19475 -0.44438 0.0750 Uiso
H H -0.07495 -0.01421 -0.44705 0.0750 Uiso
H H -0.29208 -0.00099 -0.45017 0.0750 Uiso

#END
data_CuMeIm_90_P4212_FLSSpxys
_symmetry_cell_setting           tetragonal
_symmetry_space_group_name_H-M   'P 4 21 2'
_symmetry_Int_Tables_number      90
_space_group_name_Hall           'P 4ab 2ab'
loop_
_symmetry_equiv_pos_site_id
_symmetry_equiv_pos_as_xyz
1 x,y,z
2 1/2-y,1/2+x,z
3 -x,-y,z
4 1/2+y,1/2-x,z
5 1/2+x,1/2-y,-z
6 y,x,-z
7 1/2-x,1/2+y,-z
8 -y,-x,-z
_cell_length_a                   11.8842
_cell_length_b                   11.8842
_cell_length_c                   7.1187
_cell_angle_alpha                90
_cell_angle_beta                 90
_cell_angle_gamma                90
_cell_volume                     1005.4
loop_
_atom_site_label
_atom_site_type_symbol
_atom_site_fract_x
_atom_site_fract_y
_atom_site_fract_z
_atom_site_U_iso_or_equiv
_atom_site_thermal_displace_type
Cu Cu -0.75504 -0.75504 2 0.0500 Uiso
N N -0.7447 -0.5983 2.09885 0.0500 Uiso
N N -0.73491 -0.41125 2.10048 0.0500 Uiso
C C -0.74369 -0.50416 1.99324 0.0500 Uiso
C1 C -0.73647 -0.56344 2.28244 0.0500 Uiso
H H -0.73638 -0.6219 2.39926 0.0600 Uiso
C C -0.73009 -0.44783 2.28342 0.0500 Uiso
H H -0.72303 -0.39054 2.40126 0.0600 Uiso
C C -0.74986 -0.50303 1.78475 0.0500 Uiso
H1 H -0.79818 -0.57535 1.73277 0.0750 Uiso
H H -0.66546 -0.50605 1.72137 0.0750 Uiso
H H -0.79229 -0.42676 1.73426 0.0750 Uiso

#END
data_CuMeIm_4_P21_c727xgSz
_symmetry_cell_setting           monoclinic
_symmetry_space_group_name_H-M   'P 21'
_symmetry_Int_Tables_number      4
_space_group_name_Hall           'P 2yb'
loop_
_symmetry_equiv_pos_site_id
_symmetry_equiv_pos_as_xyz
1 x,y,z
2 -x,1/2+y,-z
_cell_length_a                   7.0343
_cell_length_b                   7.9301
_cell_length_c                   8.4089
_cell_angle_alpha                90
_cell_angle_beta                 104.236
_cell_angle_gamma                90
_cell_volume                     454.666
loop_
_atom_site_label
_atom_site_type_symbol
_atom_site_fract_x
_atom_site_fract_y
_atom_site_fract_z
_atom_site_U_iso_or_equiv
_atom_site_thermal_displace_type
Cu Cu 2.00176 0.0614 0.74964 0.0500 Uiso
N N 2.10174 -0.0269 0.56202 0.0500 Uiso
N1 N 2.07315 -0.15782 0.86404 0.0500 Uiso
N N 2.07887 -0.22175 0.36696 0.0500 Uiso
N N 2.09118 -0.34946 1.06108 0.0500 Uiso
C C 1.98038 -0.12865 0.45448 0.0500 Uiso
C1 C 2.28708 -0.05636 0.54149 0.0500 Uiso
H H 2.41511 0.0121 0.60892 0.0600 Uiso
C C 2.27256 -0.17567 0.42018 0.0500 Uiso
H H 2.3838 -0.22594 0.36451 0.0600 Uiso
C C 1.76415 -0.13197 0.43295 0.0500 Uiso
H1 H 1.7064 -0.00308 0.43233 0.0750 Uiso
H H 1.72187 -0.20437 0.5306 0.0750 Uiso
H H 1.69285 -0.19044 0.31507 0.0750 Uiso
C C 1.97155 -0.24931 0.95047 0.0500 Uiso
C C 2.27816 -0.32033 1.04437 0.0500 Uiso
H H 2.40508 -0.38737 1.11576 0.0600 Uiso
C C 2.26673 -0.20284 0.92195 0.0500 Uiso
H H 2.38008 -0.15294 0.86846 0.0600 Uiso
C C 1.75468 -0.24518 0.92553 0.0500 Uiso
H H 1.68574 -0.18563 0.80759 0.0750 Uiso
H H 1.71065 -0.17329 1.02268 0.0750 Uiso
H H 1.69535 -0.37371 0.9231 0.0750 Uiso

#END
data_CuMeIm_34_Pnn2_vt7HWjkU
_symmetry_cell_setting           orthorhombic
_symmetry_space_group_name_H-M   'P n n 2'
_symmetry_Int_Tables_number      34
_space_group_name_Hall           'P 2 -2n'
loop_
_symmetry_equiv_pos_site_id
_symmetry_equiv_pos_as_xyz
1 x,y,z
2 -x,-y,z
3 1/2-x,1/2+y,1/2+z
4 1/2+x,1/2-y,1/2+z
_cell_length_a                   11.3684
_cell_length_b                   11.7933
_cell_length_c                   6.9287
_cell_angle_alpha                90
_cell_angle_beta                 90
_cell_angle_gamma                90
_cell_volume                     928.937
loop_
_atom_site_label
_atom_site_type_symbol
_atom_site_fract_x
_atom_site_fract_y
_atom_site_fract_z
_atom_site_U_iso_or_equiv
_atom_site_thermal_displace_type
Cu Cu 1 2 0.48321 0.0500 Uiso
Cu1 Cu 0.5 2 0.78019 0.0500 Uiso
N N 0.64338 2.00459 0.60783 0.0500 Uiso
N1 N 0.98973 2.16829 0.49803 0.0500 Uiso
N N 0.82436 2.00138 0.48145 0.0500 Uiso
N N 0.99292 2.35234 0.41996 0.0500 Uiso
C C 0.7567 1.9728 0.63431 0.0500 Uiso
C1 C 0.63981 2.05639 0.42976 0.0500 Uiso
H H 0.55905 2.09105 0.37112 0.0600 Uiso
C C 0.75133 2.05528 0.35216 0.0500 Uiso
H H 0.78255 2.08953 0.21597 0.0600 Uiso
C C 0.80398 1.91697 0.81034 0.0500 Uiso
H1 H 0.83783 1.83165 0.77888 0.0750 Uiso
H H 0.73598 1.90932 0.92107 0.0750 Uiso
H H 0.8778 1.96568 0.87147 0.0750 Uiso
C C 1.02535 2.24587 0.36764 0.0500 Uiso
C C 0.93265 2.34028 0.59127 0.0500 Uiso
H H 0.89648 2.41233 0.66857 0.0600 Uiso
C C 0.93012 2.22709 0.63919 0.0500 Uiso
H H 0.89015 2.18516 0.76221 0.0600 Uiso
C C 1.08695 2.21591 0.18608 0.0500 Uiso
H H 1.11569 2.12742 0.19148 0.0750 Uiso
H H 1.16458 2.26934 0.16249 0.0750 Uiso
H H 1.02956 2.22704 0.0595 0.0750 Uiso

#END
data_CuMeIm_56_Pccn_tS8OBdpt
_symmetry_cell_setting           orthorhombic
_symmetry_space_group_name_H-M   'P c c n'
_symmetry_Int_Tables_number      56
_space_group_name_Hall           '-P 2ab 2ac'
loop_
_symmetry_equiv_pos_site_id
_symmetry_equiv_pos_as_xyz
1 x,y,z
2 1/2-x,1/2-y,z
3 1/2+x,-y,1/2-z
4 -x,1/2+y,1/2-z
5 -x,-y,-z
6 1/2+x,1/2+y,-z
7 1/2-x,y,1/2+z
8 x,1/2-y,1/2+z
_cell_length_a                   14.1767
_cell_length_b                   8.0073
_cell_length_c                   8.5746
_cell_angle_alpha                90
_cell_angle_beta                 90
_cell_angle_gamma                90
_cell_volume                     973.364
loop_
_atom_site_label
_atom_site_type_symbol
_atom_site_fract_x
_atom_site_fract_y
_atom_site_fract_z
_atom_site_U_iso_or_equiv
_atom_site_thermal_displace_type
Cu Cu 1 -1 0 0.0500 Uiso
N N 1.03317 -0.78869 -0.10854 0.0500 Uiso
N N 1.04305 -0.6017 -0.30012 0.0500 Uiso
C C 0.98507 -0.69977 -0.21573 0.0500 Uiso
C1 C 1.12643 -0.7449 -0.12578 0.0500 Uiso
H H 1.18068 -0.79577 -0.05068 0.0600 Uiso
C C 1.1327 -0.63017 -0.24491 0.0500 Uiso
H H 1.19419 -0.567 -0.29162 0.0600 Uiso
C C 0.8811 -0.70551 -0.23926 0.0500 Uiso
H1 H 0.84624 -0.76049 -0.13721 0.0750 Uiso
H H 0.86203 -0.78119 -0.34178 0.0750 Uiso
H H 0.85311 -0.57864 -0.25587 0.0750 Uiso

#END
data_CuMeIm_86_P42_n_MelkwI2E
_symmetry_cell_setting           tetragonal
_symmetry_space_group_name_H-M   'P 42/n'
_symmetry_Int_Tables_number      86
_space_group_name_Hall           '-P 4bc'
loop_
_symmetry_equiv_pos_site_id
_symmetry_equiv_pos_as_xyz
1 x,y,z
2 -y,1/2+x,1/2+z
3 1/2-x,1/2-y,z
4 1/2+y,-x,1/2+z
5 -x,-y,-z
6 y,1/2-x,1/2-z
7 1/2+x,1/2+y,-z
8 1/2-y,x,1/2-z
_cell_length_a                   8.4094
_cell_length_b                   8.4094
_cell_length_c                   14.0032
_cell_angle_alpha                90
_cell_angle_beta                 90
_cell_angle_gamma                90
_cell_volume                     990.278
loop_
_atom_site_label
_atom_site_type_symbol
_atom_site_fract_x
_atom_site_fract_y
_atom_site_fract_z
_atom_site_U_iso_or_equiv
_atom_site_thermal_displace_type
Cu Cu -0.75 0.25 0.25 0.0500 Uiso
Cu1 Cu -1.25 0.75 0.25 0.0500 Uiso
N N -1.13076 0.55513 0.21309 0.0500 Uiso
N N -0.94203 0.36964 0.21126 0.0500 Uiso
C C -1.02958 0.46783 0.26623 0.0500 Uiso
C1 C -1.10628 0.5102 0.11971 0.0500 Uiso
H H -1.1768 0.55668 0.06129 0.0600 Uiso
C C -0.98947 0.39561 0.11851 0.0500 Uiso
H H -0.94252 0.32819 0.05892 0.0600 Uiso
C C -1.01688 0.47641 0.37205 0.0500 Uiso
H1 H -1.13123 0.51253 0.403 0.0750 Uiso
H H -0.92539 0.56174 0.39497 0.0750 Uiso
H H -0.98616 0.35892 0.40101 0.0750 Uiso

#END
data_CuMeIm_92_P41212_TUmYWC8H
_symmetry_cell_setting           tetragonal
_symmetry_space_group_name_H-M   'P 41 21 2'
_symmetry_Int_Tables_number      92
_space_group_name_Hall           'P 4abw 2nw'
loop_
_symmetry_equiv_pos_site_id
_symmetry_equiv_pos_as_xyz
1 x,y,z
2 1/2-y,1/2+x,1/4+z
3 -x,-y,1/2+z
4 1/2+y,1/2-x,3/4+z
5 1/2+x,1/2-y,3/4-z
6 y,x,-z
7 1/2-x,1/2+y,1/4-z
8 -y,-x,1/2-z
_cell_length_a                   11.5249
_cell_length_b                   11.5249
_cell_length_c                   7.4721
_cell_angle_alpha                90
_cell_angle_beta                 90
_cell_angle_gamma                90
_cell_volume                     992.469
loop_
_atom_site_label
_atom_site_type_symbol
_atom_site_fract_x
_atom_site_fract_y
_atom_site_fract_z
_atom_site_U_iso_or_equiv
_atom_site_thermal_displace_type
Cu Cu -0.74377 -1.25623 0.25 0.0500 Uiso
N N -0.76029 -1.10922 0.11859 0.0500 Uiso
N N -0.75635 -0.92867 0.0135 0.0500 Uiso
C C -0.73025 -0.99851 0.15338 0.0500 Uiso
C1 C -0.80871 -1.10968 -0.04951 0.0500 Uiso
H H -0.84221 -1.18849 -0.10928 0.0600 Uiso
C C -0.8059 -0.99813 -0.11498 0.0500 Uiso
H H -0.83828 -0.96337 -0.24038 0.0600 Uiso
C C -0.67892 -0.95909 0.32581 0.0500 Uiso
H1 H -0.73538 -0.98119 0.4395 0.0750 Uiso
H H -0.66667 -0.86488 0.32656 0.0750 Uiso
H H -0.59392 -0.99925 0.3504 0.0750 Uiso

#END
data_CuMeIm_33_Pna21_qgqFOcRZ
_symmetry_cell_setting           orthorhombic
_symmetry_space_group_name_H-M   'P n a 21'
_symmetry_Int_Tables_number      33
_space_group_name_Hall           'P 2c -2n'
loop_
_symmetry_equiv_pos_site_id
_symmetry_equiv_pos_as_xyz
1 x,y,z
2 -x,-y,1/2+z
3 1/2-x,1/2+y,1/2+z
4 1/2+x,1/2-y,z
_cell_length_a                   11.8393
_cell_length_b                   13.2780
_cell_length_c                   6.1615
_cell_angle_alpha                90
_cell_angle_beta                 90
_cell_angle_gamma                90
_cell_volume                     968.602
loop_
_atom_site_label
_atom_site_type_symbol
_atom_site_fract_x
_atom_site_fract_y
_atom_site_fract_z
_atom_site_U_iso_or_equiv
_atom_site_thermal_displace_type
Cu Cu -1.47893 -0.28285 0.61147 0.0500 Uiso
N N -1.49259 -0.30814 0.29164 0.0500 Uiso
N1 N -1.6294 -0.21787 0.61192 0.0500 Uiso
N N -1.49207 -0.31054 -0.06973 0.0500 Uiso
N N -1.81454 -0.1885 0.60976 0.0500 Uiso
C C -1.46459 -0.25747 0.10955 0.0500 Uiso
C1 C -1.54122 -0.39672 0.22469 0.0500 Uiso
H H -1.57354 -0.45146 0.33879 0.0600 Uiso
C C -1.54063 -0.39833 0.00163 0.0500 Uiso
H H -1.57027 -0.45582 -0.10926 0.0600 Uiso
C C -1.41156 -0.15588 0.10608 0.0500 Uiso
H1 H -1.31885 -0.16027 0.09417 0.0750 Uiso
H H -1.43254 -0.11433 0.25466 0.0750 Uiso
H H -1.44239 -0.1122 -0.03316 0.0750 Uiso
C C -1.73332 -0.25987 0.61036 0.0500 Uiso
C C -1.76008 -0.09716 0.61025 0.0500 Uiso
H H -1.8045 -0.0259 0.61021 0.0600 Uiso
C C -1.64556 -0.11531 0.61166 0.0500 Uiso
H H -1.57596 -0.06209 0.61349 0.0600 Uiso
C C -1.75875 -0.36994 0.60565 0.0500 Uiso
H H -1.73562 -0.4045 0.44994 0.0750 Uiso
H H -1.71505 -0.41076 0.7358 0.0750 Uiso
H H -1.84971 -0.38215 0.62936 0.0750 Uiso

#END
data_CuMeIm_88_I41_a_sQd5YxwO
_symmetry_cell_setting           monoclinic
_symmetry_space_group_name_H-M   'I 2/c'
_symmetry_Int_Tables_number      15
_space_group_name_Hall           '-I 2yc'
loop_
_symmetry_equiv_pos_site_id
_symmetry_equiv_pos_as_xyz
1 x,y,z
2 -x,y,1/2-z
3 1/2+x,1/2+y,1/2+z
4 1/2-x,1/2+y,-z
5 -x,-y,-z
6 x,-y,1/2+z
7 1/2-x,1/2-y,1/2-z
8 1/2+x,1/2-y,z
_cell_length_a                   16.3962
_cell_length_b                   6.6772
_cell_length_c                   16.3962
_cell_angle_alpha                90
_cell_angle_beta                 90
_cell_angle_gamma                90
_cell_volume                     1795.07
loop_
_atom_site_label
_atom_site_type_symbol
_atom_site_fract_x
_atom_site_fract_y
_atom_site_fract_z
_atom_site_U_iso_or_equiv
_atom_site_thermal_displace_type
Cu Cu 0.75 -0.25 -0.75 0.0500 Uiso
Cu1 Cu 0.5 -0.5 -0.5 0.0500 Uiso
N N 0.58377 -0.50955 -0.58834 0.0500 Uiso
N1 N 0.83834 -0.25955 -0.66623 0.0500 Uiso
N N 0.67794 -0.42794 -0.68089 0.0500 Uiso
N N 0.93089 -0.17794 -0.57206 0.0500 Uiso
C C 0.63728 -0.36858 -0.61336 0.0500 Uiso
C1 C 0.59044 -0.66539 -0.6427 0.0500 Uiso
H H 0.55328 -0.79896 -0.63834 0.0600 Uiso
C C 0.64846 -0.61509 -0.69969 0.0500 Uiso
H H 0.67005 -0.69899 -0.75186 0.0600 Uiso
C C 0.65157 -0.17369 -0.57185 0.0500 Uiso
H1 H 0.71343 -0.16644 -0.5465 0.0750 Uiso
H H 0.60914 -0.15123 -0.52105 0.0750 Uiso
H H 0.64485 -0.04704 -0.61407 0.0750 Uiso
C C 0.86336 -0.11858 -0.61272 0.0500 Uiso
C C 0.94969 -0.36509 -0.60154 0.0500 Uiso
H H 1.00186 -0.44899 -0.57995 0.0600 Uiso
C C 0.8927 -0.41539 -0.65956 0.0500 Uiso
H H 0.88834 -0.54896 -0.69672 0.0600 Uiso
C C 0.82185 0.07631 -0.59843 0.0500 Uiso
H H 0.7965 0.08356 -0.53656 0.0750 Uiso
H H 0.77105 0.09877 -0.64086 0.0750 Uiso
H H 0.86407 0.20296 -0.60515 0.0750 Uiso

#END
data_CuMeIm_29_Pca21_h5XZ2ATF
_symmetry_cell_setting           orthorhombic
_symmetry_space_group_name_H-M   'P c a 21'
_symmetry_Int_Tables_number      29
_space_group_name_Hall           'P 2c -2ac'
loop_
_symmetry_equiv_pos_site_id
_symmetry_equiv_pos_as_xyz
1 x,y,z
2 -x,-y,1/2+z
3 1/2-x,y,1/2+z
4 1/2+x,-y,z
_cell_length_a                   13.8640
_cell_length_b                   6.0908
_cell_length_c                   11.6729
_cell_angle_alpha                90
_cell_angle_beta                 90
_cell_angle_gamma                90
_cell_volume                     985.693
loop_
_atom_site_label
_atom_site_type_symbol
_atom_site_fract_x
_atom_site_fract_y
_atom_site_fract_z
_atom_site_U_iso_or_equiv
_atom_site_thermal_displace_type
Cu Cu -0.2011 -0.37339 -0.73051 0.0500 Uiso
N N -0.16161 -0.0559 -0.74154 0.0500 Uiso
N1 N -0.18959 -0.3688 -0.56163 0.0500 Uiso
N N -0.16487 0.31043 -0.7338 0.0500 Uiso
N N -0.22577 -0.37808 -0.37575 0.0500 Uiso
C C -0.2158 0.12663 -0.75692 0.0500 Uiso
C1 C -0.07225 0.01625 -0.70597 0.0500 Uiso
H H -0.01371 -0.09548 -0.68672 0.0600 Uiso
C C -0.07446 0.24136 -0.70051 0.0500 Uiso
H H -0.01935 0.35533 -0.6725 0.0600 Uiso
C C -0.31915 0.12517 -0.79077 0.0500 Uiso
H1 H -0.35727 -0.00997 -0.74854 0.0750 Uiso
H H -0.32888 0.10476 -0.88371 0.0750 Uiso
H H -0.35351 0.28001 -0.76657 0.0750 Uiso
C C -0.26112 -0.38283 -0.48346 0.0500 Uiso
C C -0.12711 -0.36204 -0.38626 0.0500 Uiso
H H -0.07873 -0.35127 -0.31358 0.0600 Uiso
C C -0.10494 -0.35605 -0.50076 0.0500 Uiso
H H -0.03517 -0.34253 -0.54174 0.0600 Uiso
C C -0.3656 -0.39738 -0.51153 0.0500 Uiso
H H -0.40394 -0.49281 -0.44618 0.0750 Uiso
H H -0.3753 -0.4782 -0.59489 0.0750 Uiso
H H -0.40008 -0.23473 -0.51573 0.0750 Uiso

#END
data_CuMeIm_5_C2_Q9EHDVo7
_symmetry_cell_setting           monoclinic
_symmetry_space_group_name_H-M   'I 2'
_symmetry_Int_Tables_number      5
_space_group_name_Hall           'I 2y'
loop_
_symmetry_equiv_pos_site_id
_symmetry_equiv_pos_as_xyz
1 x,y,z
2 -x,y,-z
3 1/2+x,1/2+y,1/2+z
4 1/2-x,1/2+y,1/2-z
_cell_length_a                   11.2651
_cell_length_b                   7.3007
_cell_length_c                   11.2826
_cell_angle_alpha                90
_cell_angle_beta                 91.377
_cell_angle_gamma                90
_cell_volume                     927.648
loop_
_atom_site_label
_atom_site_type_symbol
_atom_site_fract_x
_atom_site_fract_y
_atom_site_fract_z
_atom_site_U_iso_or_equiv
_atom_site_thermal_displace_type
Cu Cu 0 -0.06563 0 0.0500 Uiso
Cu Cu -0.5 -0.31987 0 0.0500 Uiso
N N -0.33338 -0.29738 -0.05224 0.0500 Uiso
N1 N -0.05341 0.06235 0.14499 0.0500 Uiso
N N -0.14722 -0.19366 -0.05399 0.0500 Uiso
N N -0.05753 0.16094 0.33196 0.0500 Uiso
C C -0.26216 -0.15012 -0.03798 0.0500 Uiso
C1 C -0.26072 -0.44184 -0.07929 0.0500 Uiso
H H -0.29487 -0.57833 -0.09612 0.0600 Uiso
C C -0.14572 -0.37811 -0.08106 0.0500 Uiso
H H -0.06466 -0.45081 -0.10107 0.0600 Uiso
C C -0.3053 0.03873 -0.01544 0.0500 Uiso
H1 H -0.40268 0.04084 -0.01589 0.0750 Uiso
H H -0.27576 0.13127 -0.08581 0.0750 Uiso
H H -0.27131 0.09373 0.06936 0.0750 Uiso
C C -0.04491 0.01463 0.26043 0.0500 Uiso
C C -0.07651 0.30911 0.25879 0.0500 Uiso
H H -0.09123 0.44541 0.29318 0.0600 Uiso
C C -0.07412 0.24888 0.14325 0.0500 Uiso
H H -0.08876 0.3247 0.06145 0.0600 Uiso
C C -0.03262 -0.17676 0.30392 0.0500 Uiso
H H 0.04955 -0.24212 0.27484 0.0750 Uiso
H H -0.10771 -0.26005 0.27059 0.0750 Uiso
H H -0.03403 -0.17877 0.40108 0.0750 Uiso

#END
data_CuMeIm_67_Cmma_h4wNrgCZ
_symmetry_cell_setting           orthorhombic
_symmetry_space_group_name_H-M   'C m m a'
_symmetry_Int_Tables_number      67
_space_group_name_Hall           '-C 2a 2'
loop_
_symmetry_equiv_pos_site_id
_symmetry_equiv_pos_as_xyz
1 x,y,z
2 -x,1/2-y,z
3 x,-y,-z
4 -x,1/2+y,-z
5 1/2+x,1/2+y,z
6 1/2-x,-y,z
7 1/2+x,1/2-y,-z
8 1/2-x,y,-z
9 -x,-y,-z
10 x,1/2+y,-z
11 -x,y,z
12 x,1/2-y,z
13 1/2-x,1/2-y,-z
14 1/2+x,y,-z
15 1/2-x,1/2+y,z
16 1/2+x,-y,z
_cell_length_a                   17.0092
_cell_length_b                   17.0863
_cell_length_c                   7.1725
_cell_angle_alpha                90
_cell_angle_beta                 90
_cell_angle_gamma                90
_cell_volume                     2084.5
loop_
_atom_site_label
_atom_site_type_symbol
_atom_site_fract_x
_atom_site_fract_y
_atom_site_fract_z
_atom_site_U_iso_or_equiv
_atom_site_thermal_displace_type
Cu Cu 0.25 -0.5 1 0.0500 Uiso
Cu1 Cu 0.5 -0.25 1.11362 0.0500 Uiso
N N 0.41746 -0.33203 1.13748 0.0500 Uiso
N N 0.32632 -0.42375 1.0985 0.0500 Uiso
C C 0.37576 -0.37371 1.01257 0.0500 Uiso
C1 C 0.39355 -0.35636 1.31093 0.0500 Uiso
H H 0.41767 -0.33236 1.43847 0.0600 Uiso
C C 0.33717 -0.41314 1.28716 0.0500 Uiso
H H 0.30469 -0.44606 1.39093 0.0600 Uiso
C C 0.38265 -0.36549 0.80703 0.0500 Uiso
H1 H 0.42842 -0.3225 0.77359 0.0750 Uiso
H H 0.32711 -0.34529 0.74486 0.0750 Uiso
H H 0.39869 -0.42135 0.74104 0.0750 Uiso

#END
data_CuMeIm_62_Pnma_ob3QZA34
_symmetry_cell_setting           orthorhombic
_symmetry_space_group_name_H-M   'P n m a'
_symmetry_Int_Tables_number      62
_space_group_name_Hall           '-P 2ac 2n'
loop_
_symmetry_equiv_pos_site_id
_symmetry_equiv_pos_as_xyz
1 x,y,z
2 1/2-x,-y,1/2+z
3 1/2+x,1/2-y,1/2-z
4 -x,1/2+y,-z
5 -x,-y,-z
6 1/2+x,y,1/2-z
7 1/2-x,1/2+y,1/2+z
8 x,1/2-y,z
_cell_length_a                   8.9267
_cell_length_b                   14.9023
_cell_length_c                   8.0920
_cell_angle_alpha                90
_cell_angle_beta                 90
_cell_angle_gamma                90
_cell_volume                     1076.47
loop_
_atom_site_label
_atom_site_type_symbol
_atom_site_fract_x
_atom_site_fract_y
_atom_site_fract_z
_atom_site_U_iso_or_equiv
_atom_site_thermal_displace_type
Cu Cu 0.5 -1 0.5 0.0500 Uiso
N N 0.36175 -1.03422 0.68221 0.0500 Uiso
N N 0.17328 -1.03693 0.8619 0.0500 Uiso
C C 0.26091 -0.98456 0.76631 0.0500 Uiso
C1 C 0.3368 -1.12203 0.72625 0.0500 Uiso
H H 0.4057 -1.17644 0.68047 0.0600 Uiso
C C 0.21963 -1.12364 0.83653 0.0500 Uiso
H H 0.16875 -1.17981 0.90023 0.0600 Uiso
C C 0.24572 -0.88528 0.75514 0.0500 Uiso
H1 H 0.16108 -0.86548 0.66308 0.0750 Uiso
H H 0.35251 -0.85438 0.71931 0.0750 Uiso
H H 0.2138 -0.85764 0.87594 0.0750 Uiso

#END
data_CuMeIm_152_P3121_o5LgK8Vm
_symmetry_space_group_name_H-M   Unknown
_symmetry_Int_Tables_number      0
_space_group_name_Hall           'P 31 2"'
loop_
_symmetry_equiv_pos_site_id
_symmetry_equiv_pos_as_xyz
1 x,y,z
2 -y,x-y,0.33333+z
3 -x+y,-x,0.66667+z
4 y,x,-z
5 -x,-x+y,0.33333-z
6 x-y,-y,0.66667-z
_cell_length_a                   11.0959
_cell_length_b                   11.0959
_cell_length_c                   6.8112
_cell_angle_alpha                90
_cell_angle_beta                 90
_cell_angle_gamma                120
_cell_volume                     726.239
loop_
_atom_site_label
_atom_site_type_symbol
_atom_site_fract_x
_atom_site_fract_y
_atom_site_fract_z
_atom_site_U_iso_or_equiv
_atom_site_thermal_displace_type
Cu Cu 0.50877 0.50877 -0.5 0.0500 Uiso
N N 0.44357 0.31383 -0.41706 0.0500 Uiso
N N 0.42719 0.13024 -0.25823 0.0500 Uiso
C C 0.48039 0.26966 -0.25474 0.0500 Uiso
C1 C 0.3595 0.19672 -0.5263 0.0500 Uiso
H H 0.31075 0.20212 -0.66144 0.0600 Uiso
C C 0.34835 0.08369 -0.4277 0.0500 Uiso
H H 0.28848 -0.02609 -0.46326 0.0600 Uiso
C C 0.55393 0.36223 -0.08597 0.0500 Uiso
H1 H 0.48942 0.32554 0.04728 0.0750 Uiso
H H 0.5744 0.46773 -0.11645 0.0750 Uiso
H H 0.65342 0.36834 -0.05246 0.0750 Uiso

#END
data_CuMeIm_85_P4_n_CnlvPrlc
_symmetry_cell_setting           tetragonal
_symmetry_space_group_name_H-M   'P 4/n'
_symmetry_Int_Tables_number      85
_space_group_name_Hall           '-P 4a'
loop_
_symmetry_equiv_pos_site_id
_symmetry_equiv_pos_as_xyz
1 x,y,z
2 1/2-y,x,z
3 1/2-x,1/2-y,z
4 y,1/2-x,z
5 -x,-y,-z
6 1/2+y,-x,-z
7 1/2+x,1/2+y,-z
8 -y,1/2+x,-z
_cell_length_a                   11.2449
_cell_length_b                   11.2449
_cell_length_c                   6.9679
_cell_angle_alpha                90
_cell_angle_beta                 90
_cell_angle_gamma                90
_cell_volume                     881.075
loop_
_atom_site_label
_atom_site_type_symbol
_atom_site_fract_x
_atom_site_fract_y
_atom_site_fract_z
_atom_site_U_iso_or_equiv
_atom_site_thermal_displace_type
Cu Cu 0.75 1.75 -0.15218 0.0500 Uiso
Cu1 Cu 0.25 1.75 0 0.0500 Uiso
N N 0.39579 1.8186 -0.11577 0.0500 Uiso
N N 0.59126 1.82936 -0.16674 0.0500 Uiso
C C 0.50436 1.81919 -0.03424 0.0500 Uiso
C1 C 0.4143 1.82989 -0.31113 0.0500 Uiso
H H 0.34161 1.83723 -0.41297 0.0600 Uiso
C C 0.5351 1.83678 -0.34177 0.0500 Uiso
H H 0.58434 1.84973 -0.4737 0.0600 Uiso
C C 0.52475 1.81598 0.1763 0.0500 Uiso
H1 H 0.47464 1.88775 0.24698 0.0750 Uiso
H H 0.61934 1.82965 0.20718 0.0750 Uiso
H H 0.49668 1.73124 0.2401 0.0750 Uiso

#END
data_CuMeIm_112_P-42c_z68NDSbO
_symmetry_cell_setting           tetragonal
_symmetry_space_group_name_H-M   'P -4 2 c'
_symmetry_Int_Tables_number      112
_space_group_name_Hall           'P -4 2c'
loop_
_symmetry_equiv_pos_site_id
_symmetry_equiv_pos_as_xyz
1 x,y,z
2 y,-x,-z
3 -x,-y,z
4 -y,x,-z
5 x,-y,1/2-z
6 -y,-x,1/2+z
7 -x,y,1/2-z
8 y,x,1/2+z
_cell_length_a                   7.1814
_cell_length_b                   7.1814
_cell_length_c                   18.8999
_cell_angle_alpha                90
_cell_angle_beta                 90
_cell_angle_gamma                90
_cell_volume                     974.715
loop_
_atom_site_label
_atom_site_type_symbol
_atom_site_fract_x
_atom_site_fract_y
_atom_site_fract_z
_atom_site_U_iso_or_equiv
_atom_site_thermal_displace_type
Cu Cu 0 0.5 0.25 0.0500 Uiso
Cu1 Cu 0.5 0.5 0 0.0500 Uiso
N N 0.18568 0.4311 0.17744 0.0500 Uiso
N N 0.31773 0.40591 0.07092 0.0500 Uiso
C C 0.23226 0.52152 0.11748 0.0500 Uiso
C1 C 0.24642 0.25039 0.16943 0.0500 Uiso
H H 0.22615 0.14654 0.21046 0.0600 Uiso
C C 0.32651 0.23467 0.10341 0.0500 Uiso
H H 0.38628 0.11431 0.07727 0.0600 Uiso
C C 0.19858 0.72305 0.10375 0.0500 Uiso
H1 H 0.24113 0.80779 0.14938 0.0750 Uiso
H H 0.05084 0.75332 0.09324 0.0750 Uiso
H H 0.27905 0.76822 0.05752 0.0750 Uiso

#END
data_CuMeIm_82_I-4_XtnPP0k8
_symmetry_cell_setting           tetragonal
_symmetry_space_group_name_H-M   'I -4'
_symmetry_Int_Tables_number      82
_space_group_name_Hall           'I -4'
loop_
_symmetry_equiv_pos_site_id
_symmetry_equiv_pos_as_xyz
1 x,y,z
2 y,-x,-z
3 -x,-y,z
4 -y,x,-z
5 1/2+x,1/2+y,1/2+z
6 1/2+y,1/2-x,1/2-z
7 1/2-x,1/2-y,1/2+z
8 1/2-y,1/2+x,1/2-z
_cell_length_a                   7.1310
_cell_length_b                   7.1310
_cell_length_c                   18.4492
_cell_angle_alpha                90
_cell_angle_beta                 90
_cell_angle_gamma                90
_cell_volume                     938.163
loop_
_atom_site_label
_atom_site_type_symbol
_atom_site_fract_x
_atom_site_fract_y
_atom_site_fract_z
_atom_site_U_iso_or_equiv
_atom_site_thermal_displace_type
Cu Cu 0 0 0 0.0500 Uiso
Cu Cu -0.5 0 0.25 0.0500 Uiso
N N -0.18099 0.10888 0.07065 0.0500 Uiso
N N -0.30571 0.10181 0.18237 0.0500 Uiso
C C -0.24714 -0.00099 0.12491 0.0500 Uiso
C1 C -0.19776 0.29048 0.09485 0.0500 Uiso
H H -0.15506 0.40882 0.0618 0.0600 Uiso
C C -0.27409 0.28643 0.16376 0.0500 Uiso
H H -0.30964 0.4009 0.20005 0.0600 Uiso
C C -0.25199 -0.20902 0.12142 0.0500 Uiso
H1 H -0.22347 -0.25635 0.06596 0.0750 Uiso
H H -0.38931 -0.26389 0.13806 0.0750 Uiso
H H -0.14507 -0.27162 0.15705 0.0750 Uiso

#END
data_CuMeIm_171_P62_jTw5Bcvk
_symmetry_space_group_name_H-M   Unknown
_symmetry_Int_Tables_number      0
_space_group_name_Hall           'P 62'
loop_
_symmetry_equiv_pos_site_id
_symmetry_equiv_pos_as_xyz
1 x,y,z
2 x-y,x,0.33333+z
3 -y,x-y,0.66667+z
4 -x,-y,z
5 -x+y,-x,0.33333+z
6 y,-x+y,0.66667+z
_cell_length_a                   10.5953
_cell_length_b                   10.5953
_cell_length_c                   8.4841
_cell_angle_alpha                90
_cell_angle_beta                 90
_cell_angle_gamma                120
_cell_volume                     824.827
loop_
_atom_site_label
_atom_site_type_symbol
_atom_site_fract_x
_atom_site_fract_y
_atom_site_fract_z
_atom_site_U_iso_or_equiv
_atom_site_thermal_displace_type
Cu Cu -1 -0.5 0.35715 0.0500 Uiso
N N -0.87319 -0.54937 0.2244 0.0500 Uiso
N N -0.69937 -0.56477 0.09205 0.0500 Uiso
C C -0.73192 -0.51319 0.22316 0.0500 Uiso
C1 C -0.93341 -0.62783 0.08784 0.0500 Uiso
H H -1.0464 -0.66787 0.05629 0.0600 Uiso
C C -0.82681 -0.63811 0.00694 0.0500 Uiso
H H -0.83381 -0.69354 -0.10268 0.0600 Uiso
C C -0.62356 -0.42957 0.34845 0.0500 Uiso
H1 H -0.63745 -0.49738 0.45259 0.0750 Uiso
H H -0.63291 -0.33602 0.38786 0.0750 Uiso
H H -0.51235 -0.38883 0.3043 0.0750 Uiso

#END
data_CuMeIm_88_I41_a_ppUWToJj
_symmetry_cell_setting           tetragonal
_symmetry_space_group_name_H-M   'I 41/a'
_symmetry_Int_Tables_number      88
_space_group_name_Hall           '-I 4ad'
loop_
_symmetry_equiv_pos_site_id
_symmetry_equiv_pos_as_xyz
1 x,y,z
2 3/4-y,1/4+x,1/4+z
3 1/2-x,-y,1/2+z
4 3/4+y,3/4-x,3/4+z
5 1/2+x,1/2+y,1/2+z
6 1/4-y,3/4+x,3/4+z
7 -x,1/2-y,z
8 1/4+y,1/4-x,1/4+z
9 -x,-y,-z
10 3/4+y,1/4-x,1/4-z
11 1/2+x,y,1/2-z
12 3/4-y,3/4+x,3/4-z
13 1/2-x,1/2-y,1/2-z
14 1/4+y,3/4-x,3/4-z
15 x,1/2+y,-z
16 1/4-y,1/4+x,1/4-z
_cell_length_a                   16.4403
_cell_length_b                   16.4403
_cell_length_c                   7.1648
_cell_angle_alpha                90
_cell_angle_beta                 90
_cell_angle_gamma                90
_cell_volume                     1936.53
loop_
_atom_site_label
_atom_site_type_symbol
_atom_site_fract_x
_atom_site_fract_y
_atom_site_fract_z
_atom_site_U_iso_or_equiv
_atom_site_thermal_displace_type
Cu Cu 0.5 -1 0.5 0.0500 Uiso
N N 0.4078 -0.91855 0.48533 0.0500 Uiso
N N 0.3186 -0.82001 0.41909 0.0500 Uiso
C C 0.37257 -0.87361 0.34884 0.0500 Uiso
C1 C 0.3737 -0.89188 0.64992 0.0500 Uiso
H H 0.38908 -0.91839 0.78327 0.0600 Uiso
C C 0.31904 -0.83153 0.60914 0.0500 Uiso
H H 0.28038 -0.79791 0.70375 0.0600 Uiso
C C 0.38421 -0.88305 0.14446 0.0500 Uiso
H1 H 0.43178 -0.92742 0.11518 0.0750 Uiso
H H 0.40222 -0.82528 0.07861 0.0750 Uiso
H H 0.32746 -0.90418 0.07861 0.0750 Uiso

#END
data_CuMeIm_85_P4_n_s17uPizd
_symmetry_cell_setting           tetragonal
_symmetry_space_group_name_H-M   'P 4/n'
_symmetry_Int_Tables_number      85
_space_group_name_Hall           '-P 4a'
loop_
_symmetry_equiv_pos_site_id
_symmetry_equiv_pos_as_xyz
1 x,y,z
2 1/2-y,x,z
3 1/2-x,1/2-y,z
4 y,1/2-x,z
5 -x,-y,-z
6 1/2+y,-x,-z
7 1/2+x,1/2+y,-z
8 -y,1/2+x,-z
_cell_length_a                   11.8310
_cell_length_b                   11.8310
_cell_length_c                   5.9849
_cell_angle_alpha                90
_cell_angle_beta                 90
_cell_angle_gamma                90
_cell_volume                     837.722
loop_
_atom_site_label
_atom_site_type_symbol
_atom_site_fract_x
_atom_site_fract_y
_atom_site_fract_z
_atom_site_U_iso_or_equiv
_atom_site_thermal_displace_type
Cu Cu 0.75 -0.25 0.24384 0.0500 Uiso
Cu1 Cu 0.75 0.25 0 0.0500 Uiso
N N 0.70177 0.08987 0.09233 0.0500 Uiso
N N 0.69091 -0.09278 0.19367 0.0500 Uiso
C C 0.73172 0.01104 0.24722 0.0500 Uiso
C1 C 0.6401 0.03191 -0.06506 0.0500 Uiso
H H 0.60162 0.07363 -0.20571 0.0600 Uiso
C C 0.63376 -0.07979 -0.005 0.0500 Uiso
H H 0.59201 -0.14915 -0.08946 0.0600 Uiso
C C 0.79687 0.03255 0.45535 0.0500 Uiso
H1 H 0.87848 -0.01212 0.45431 0.0750 Uiso
H H 0.75088 0.00182 0.60287 0.0750 Uiso
H H 0.81267 0.12295 0.47893 0.0750 Uiso

#END
data_CuMeIm_147_P-3_QfZOZxBG
_symmetry_cell_setting           trigonal
_symmetry_space_group_name_H-M   'P -3'
_symmetry_Int_Tables_number      147
_space_group_name_Hall           '-P 3'
loop_
_symmetry_equiv_pos_site_id
_symmetry_equiv_pos_as_xyz
1 x,y,z
2 -y,x-y,z
3 -x+y,-x,z
4 -x,-y,-z
5 y,-x+y,-z
6 x-y,x,-z
_cell_length_a                   11.4720
_cell_length_b                   11.4720
_cell_length_c                   7.1380
_cell_angle_alpha                90
_cell_angle_beta                 90
_cell_angle_gamma                120
_cell_volume                     813.552
loop_
_atom_site_label
_atom_site_type_symbol
_atom_site_fract_x
_atom_site_fract_y
_atom_site_fract_z
_atom_site_U_iso_or_equiv
_atom_site_thermal_displace_type
Cu Cu -0.5 -0.5 -1 0.0500 Uiso
N N -0.31653 -0.43818 -1.10439 0.0500 Uiso
N N -0.12161 -0.43713 -1.10184 0.0500 Uiso
C C -0.21986 -0.43811 -0.99665 0.0500 Uiso
C1 C -0.27665 -0.4347 -1.28697 0.0500 Uiso
H H -0.33491 -0.43177 -1.4046 0.0600 Uiso
C C -0.15635 -0.43391 -1.28547 0.0500 Uiso
H H -0.09374 -0.43053 -1.40146 0.0600 Uiso
C C -0.22027 -0.43588 -0.78834 0.0500 Uiso
H1 H -0.23701 -0.35502 -0.73756 0.0750 Uiso
H H -0.12243 -0.41596 -0.73509 0.0750 Uiso
H H -0.29876 -0.53143 -0.72778 0.0750 Uiso

#END
